# Supplementary material for: Galectin-3 activates spinal microglia to induce inflammatory nociception in wild type but not in mice modelling Alzheimer’s disease
Source: Nat Commun. 2023 Jun 22;14:3579. doi: 10.1038/s41467-023-39077-1 (PMC10287730; doi:10.1038/s41467-023-39077-1)
Supplement: Supplementary file 2 — Supplementary Dataset 1 [file 41467_2023_39077_MOESM2_ESM.xlsx]

## Sheet: WTKBxNDay5_vs_WTControlDay5_DES
Supplementary Table 1 - Differentially expressed transcripts in WT K/BxN ST vs WT Control ST
	ENSEMBL	Symbol	log2FoldChange	padj
1	ENSMUSG00000053101	Gpr141	27.3303	5.4923e-29
2	ENSMUSG00000038179	Slamf7	24.809	2.46076e-28
3	ENSMUSG00000045094	Arhgef37	25.1114	5.98747e-24
4	ENSMUSG00000017309	Cd300lg	25.1341	2.29319e-22
5	ENSMUSG00000041754	Trem3	24.6352	2.29319e-22
6	ENSMUSG00000031444	F10	25.9426	5.75827e-22
7	ENSMUSG00000027435	Cd93	24.7972	3.29356e-21
8	ENSMUSG00000023963	Cyp39a1	23.6572	5.89357e-21
9	ENSMUSG00000035000	Dpp4	24.0527	6.35212e-20
10	ENSMUSG00000060131	Atp8b4	24.8923	8.17016e-19
11	ENSMUSG00000028931	Kcnab2	24.8058	1.61297e-18
12	ENSMUSG00000040950	Mgl2	25.5736	6.23158e-17
13	ENSMUSG00000037594	Clba1	21.3735	1.03625e-16
14	ENSMUSG00000028108	Ecm1	26.4299	1.13586e-16
15	ENSMUSG00000026068	Il18rap	23.2395	1.61926e-16
16	ENSMUSG00000039783	Kmo	24.588	1.63222e-16
17	ENSMUSG00000027379	Bub1	23.7287	8.24947e-16
18	ENSMUSG00000018500	Adora2b	24.7996	1.26207e-15
19	ENSMUSG00000021215	Net1	22.4219	1.28897e-15
20	ENSMUSG00000033721	Vav3	24.0242	5.48277e-15
21	ENSMUSG00000000318	Clec10a	25.2604	6.91548e-14
22	ENSMUSG00000036381	P2ry14	21.4452	1.5588e-13
23	ENSMUSG00000026875	Traf1	21.4065	2.03294e-13
24	ENSMUSG00000027765	P2ry1	23.3114	2.03294e-13
25	ENSMUSG00000027219	Slc28a2	24.239	2.46669e-13
26	ENSMUSG00000057729	Prtn3	25.688	2.46669e-13
27	ENSMUSG00000020330	Hmmr	23.0594	1.67739e-12
28	ENSMUSG00000042272	Sestd1	24.0481	4.20084e-12
29	ENSMUSG00000023349	Clec4n	23.9228	4.61025e-12
30	ENSMUSG00000073018	Gm1070	22.26	6.76738e-12
31	ENSMUSG00000060044	Tmem26	21.7963	6.91731e-12
32	ENSMUSG00000001281	Itgb7	10.78	1.24807e-11
33	ENSMUSG00000027360	Hdc	24.4413	1.4514e-11
34	ENSMUSG00000025330	Padi4	24.9627	1.83527e-11
35	ENSMUSG00000037474	Dtl	21.1736	3.3152e-10
36	ENSMUSG00000003534	Ddr1	22.417	8.83681e-10
37	ENSMUSG00000022584	Ly6c2	11.8986	1.17182e-09
38	ENSMUSG00000050711	Scg2	-22.5333	1.48017e-09
39	ENSMUSG00000040809	Chil3	10.9832	2.62055e-09
40	ENSMUSG00000001288	Rarg	9.51614	3.81122e-09
41	ENSMUSG00000060429	Sntb1	22.9735	5.30439e-09
42	ENSMUSG00000035373	Ccl7	21.5178	9.08299e-09
43	ENSMUSG00000040204	Pclaf	10.6296	1.05701e-08
44	ENSMUSG00000000157	Itgb2l	24.5252	1.08154e-08
45	ENSMUSG00000022582	Ly6g	24.4829	1.20301e-08
46	ENSMUSG00000101389	Ms4a4a	13.342	2.21109e-08
47	ENSMUSG00000002204	Napsa	13.2264	3.28905e-08
48	ENSMUSG00000050063	Klk6	22.199	3.56089e-08
49	ENSMUSG00000030154	Klrb1f	23.6773	6.31183e-08
50	ENSMUSG00000024659	Anxa1	11.244	7.18797e-08
51	ENSMUSG00000052212	Cd177	11.2223	8.31167e-08
52	ENSMUSG00000021697	Depdc1b	23.9208	1.13625e-07
53	ENSMUSG00000026193	Fn1	11.5006	1.608e-07
54	ENSMUSG00000063383	Zfp947	19.4411	1.89164e-07
55	ENSMUSG00000004085	Map3k20	7.06457	2.51073e-07
56	ENSMUSG00000026980	Ly75	21.3069	2.51073e-07
57	ENSMUSG00000003032	Klf4	9.18113	7.95739e-07
58	ENSMUSG00000021728	Emb	8.56417	9.03947e-07
59	ENSMUSG00000049848	Ceacam19	21.618	1.03754e-06
60	ENSMUSG00000026536	Ifi211	6.94325	1.05067e-06
61	ENSMUSG00000024053	Emilin2	9.89615	1.11876e-06
62	ENSMUSG00000097842	9330104G04Rik	20.3678	1.22004e-06
63	ENSMUSG00000013974	Mcemp1	10.2274	1.24602e-06
64	ENSMUSG00000031146	Plp2	11.648	1.24602e-06
65	ENSMUSG00000005800	Mmp8	10.5883	2.09121e-06
66	ENSMUSG00000032496	Ltf	12.2525	2.74916e-06
67	ENSMUSG00000075705	Msrb1	6.07449	3.19503e-06
68	ENSMUSG00000027068	Dhrs9	23.9714	3.57109e-06
69	ENSMUSG00000048058	Ldlrad3	8.96189	3.75338e-06
70	ENSMUSG00000059108	Ifitm6	10.5949	3.75338e-06
71	ENSMUSG00000026581	Sell	10.8723	4.15217e-06
72	ENSMUSG00000032484	Ngp	11.0411	4.36871e-06
73	ENSMUSG00000069833	Ahnak	10.0337	4.47757e-06
74	ENSMUSG00000029322	Plac8	8.59782	5.36926e-06
75	ENSMUSG00000078763	Slfn1	10.2858	5.45458e-06
76	ENSMUSG00000060591	Ifitm2	7.31378	7.04047e-06
77	ENSMUSG00000026728	Vim	6.78607	8.61794e-06
78	ENSMUSG00000035455	Fignl1	10.3264	1.0198e-05
79	ENSMUSG00000033066	Gas7	10.0092	1.15161e-05
80	ENSMUSG00000038357	Camp	11.3126	1.17605e-05
81	ENSMUSG00000110654	Gm45746	20.0716	1.19913e-05
82	ENSMUSG00000039109	F13a1	8.819	1.30739e-05
83	ENSMUSG00000074677	Sirpb1c	11.9886	1.31133e-05
84	ENSMUSG00000072596	Ear2	10.3857	1.37317e-05
85	ENSMUSG00000052435	Cebpe	22.7722	1.55926e-05
86	ENSMUSG00000024056	Ndc80	9.69168	1.77489e-05
87	ENSMUSG00000037992	Rara	11.5438	1.77489e-05
88	ENSMUSG00000097990	Gm19557	20.8481	1.89179e-05
89	ENSMUSG00000048922	Cdca2	8.96879	2.57957e-05
90	ENSMUSG00000008540	Mgst1	11.3342	2.94682e-05
91	ENSMUSG00000024754	Cemip2	4.48674	2.94682e-05
92	ENSMUSG00000015880	Ncapg	10.3055	3.08876e-05
93	ENSMUSG00000001403	Ube2c	11.7742	3.24854e-05
94	ENSMUSG00000017652	Cd40	9.98372	3.40846e-05
95	ENSMUSG00000078783	Gm9733	11.3026	3.68054e-05
96	ENSMUSG00000034641	Cd300ld	9.6319	3.91185e-05
97	ENSMUSG00000040616	Tmem51	11.0992	4.51089e-05
98	ENSMUSG00000031722	Hp	8.54353	4.77108e-05
99	ENSMUSG00000025758	Plk4	4.58575	5.03982e-05
100	ENSMUSG00000114608	Gm36161	10.1782	5.47693e-05
101	ENSMUSG00000031495	Cd209d	21.0405	7.51224e-05
102	ENSMUSG00000081665	Pira1	7.03603	8.22126e-05
103	ENSMUSG00000049103	Ccr2	8.28789	8.38395e-05
104	ENSMUSG00000112639	A730063M14Rik	6.574	8.88101e-05
105	ENSMUSG00000033316	Galnt9	9.36999	9.454e-05
106	ENSMUSG00000009633	G0s2	7.81319	9.72948e-05
107	ENSMUSG00000022534	Mefv	10.8109	9.72948e-05
108	ENSMUSG00000031494	Cd209a	10.3423	9.72948e-05
109	ENSMUSG00000020914	Top2a	9.3071	0.000101487
110	ENSMUSG00000095788	Sirpb1a	9.83691	0.000104643
111	ENSMUSG00000074417	Pira12	6.70713	0.000111599
112	ENSMUSG00000030254	Rad18	9.10537	0.000123127
113	ENSMUSG00000029923	Rab19	8.43362	0.000123337
114	ENSMUSG00000070691	Runx3	9.76152	0.000129487
115	ENSMUSG00000030830	Itgal	9.44285	0.000139608
116	ENSMUSG00000058624	Gda	10.1151	0.000139972
117	ENSMUSG00000026357	Rgs18	9.93038	0.000156281
118	ENSMUSG00000017754	Pltp	7.08903	0.000164861
119	ENSMUSG00000048498	Cd300e	11.0989	0.000166693
120	ENSMUSG00000046908	Ltb4r1	9.9558	0.000180788
121	ENSMUSG00000015340	Cybb	4.96987	0.000183656
122	ENSMUSG00000022861	Dgkg	7.56781	0.000187572
123	ENSMUSG00000027883	Gpsm2	10.2092	0.000198462
124	ENSMUSG00000034220	Gpc1	23.6094	0.000214459
125	ENSMUSG00000092572	Serpinb10	9.81704	0.000233587
126	ENSMUSG00000046727	Cystm1	7.95792	0.000262749
127	ENSMUSG00000024610	Cd74	5.07422	0.000264105
128	ENSMUSG00000021676	Iqgap2	10.5399	0.000288355
129	ENSMUSG00000029482	Aacs	2.42211	0.000292533
130	ENSMUSG00000009376	Met	9.87084	0.000314359
131	ENSMUSG00000090272	Mndal	10.551	0.000317248
132	ENSMUSG00000037572	Wdhd1	8.5213	0.000380198
133	ENSMUSG00000024066	Xdh	6.01124	0.000428035
134	ENSMUSG00000031391	L1cam	9.83204	0.000451477
135	ENSMUSG00000037185	Krt80	10.7792	0.00046859
136	ENSMUSG00000006360	Crip1	6.41032	0.000484194
137	ENSMUSG00000030427	Lilra6	10.487	0.000490895
138	ENSMUSG00000017144	Rnd3	9.84485	0.000492079
139	ENSMUSG00000032946	Rasgrp2	10.2203	0.000521195
140	ENSMUSG00000095028	Sirpb1b	8.8897	0.000528664
141	ENSMUSG00000038943	Prc1	9.32388	0.000532824
142	ENSMUSG00000046314	Stxbp6	10.0896	0.000532824
143	ENSMUSG00000085890	Tnfsf13os	8.98605	0.000532824
144	ENSMUSG00000032661	Oas3	8.82206	0.000586631
145	ENSMUSG00000103940	Gm38227	8.73155	0.000586631
146	ENSMUSG00000095609	Gm21188	8.80852	0.000608843
147	ENSMUSG00000034110	Kctd7	5.60249	0.000656648
148	ENSMUSG00000044229	Nxpe4	7.17801	0.00068995
149	ENSMUSG00000054203	Ifi205	8.66779	0.00068995
150	ENSMUSG00000081723	Gm15931	4.49901	0.000713037
151	ENSMUSG00000051457	Spn	9.2002	0.000726207
152	ENSMUSG00000038775	Vill	10.7223	0.000771299
153	ENSMUSG00000085786	Gm15987	9.10438	0.000808055
154	ENSMUSG00000009687	Fxyd5	4.47227	0.000822907
155	ENSMUSG00000029082	Bst1	10.7407	0.000822907
156	ENSMUSG00000056305	Usp39	1.40118	0.00085803
157	ENSMUSG00000021809	Nudt13	-1.46586	0.000894572
158	ENSMUSG00000073490	Ifi207	3.28299	0.000948719
159	ENSMUSG00000028617	Lrrc42	4.86335	0.00099033
160	ENSMUSG00000023913	Pla2g7	5.29153	0.00102814
161	ENSMUSG00000023087	Noct	8.76425	0.00103715
162	ENSMUSG00000024590	Lmnb1	4.80878	0.00105414
163	ENSMUSG00000028064	Sema4a	3.01535	0.00106029
164	ENSMUSG00000078780	Gm5150	10.3028	0.00106029
165	ENSMUSG00000030423	Pop4	1.71931	0.00112362
166	ENSMUSG00000037905	Bri3bp	2.45357	0.00112704
167	ENSMUSG00000050335	Lgals3	5.83815	0.00117346
168	ENSMUSG00000027331	Knstrn	8.54312	0.00121725
169	ENSMUSG00000000275	Trim25	1.91852	0.0012361
170	ENSMUSG00000062190	Lancl2	9.50884	0.0013464
171	ENSMUSG00000023505	Cdca3	10.4758	0.00142461
172	ENSMUSG00000017737	Mmp9	9.85852	0.00148728
173	ENSMUSG00000055148	Klf2	1.38554	0.00148728
174	ENSMUSG00000030365	Clec2i	8.71875	0.00155112
175	ENSMUSG00000034006	Slc66a2	3.29938	0.00155112
176	ENSMUSG00000042529	Kcnj12	8.47136	0.0015782
177	ENSMUSG00000022425	Enpp2	10.3164	0.00159919
178	ENSMUSG00000022033	Pbk	10.3663	0.00174309
179	ENSMUSG00000031377	Bmx	9.27261	0.00178472
180	ENSMUSG00000005233	Spc25	7.47595	0.00179754
181	ENSMUSG00000027514	Zbp1	4.22706	0.00185725
182	ENSMUSG00000044734	Serpinb1a	10.9752	0.00188063
183	ENSMUSG00000026672	Optn	7.80099	0.00189057
184	ENSMUSG00000047534	Mis18bp1	7.92295	0.00189057
185	ENSMUSG00000045087	S1pr5	9.41975	0.00192634
186	ENSMUSG00000025473	Adam8	6.66825	0.00197896
187	ENSMUSG00000002885	Adgre5	6.95051	0.00226774
188	ENSMUSG00000036594	H2-Aa	6.1817	0.00236443
189	ENSMUSG00000000440	Pparg	8.59072	0.00239446
190	ENSMUSG00000027715	Ccna2	7.56722	0.00246569
191	ENSMUSG00000030187	Klra2	9.14765	0.00246569
192	ENSMUSG00000053040	Aph1c	2.49947	0.00246569
193	ENSMUSG00000102051	Ly6a2	7.51	0.00246569
194	ENSMUSG00000060586	H2-Eb1	6.54066	0.00251233
195	ENSMUSG00000034765	Dusp5	8.62107	0.00257575
196	ENSMUSG00000037225	Fgf2	4.40562	0.00257575
197	ENSMUSG00000045382	Cxcr4	8.54093	0.0025852
198	ENSMUSG00000025492	Ifitm3	4.4293	0.00304225
199	ENSMUSG00000041362	Shtn1	5.91661	0.00307901
200	ENSMUSG00000030413	Pglyrp1	6.69762	0.00308911
201	ENSMUSG00000030876	Mettl9	1.76064	0.00308911
202	ENSMUSG00000031506	Ptpn7	9.80473	0.00308911
203	ENSMUSG00000073421	H2-Ab1	4.64079	0.0030973
204	ENSMUSG00000063193	Cd300lb	5.69743	0.00327001
205	ENSMUSG00000030867	Plk1	10.1922	0.0032822
206	ENSMUSG00000032231	Anxa2	5.0506	0.0032822
207	ENSMUSG00000006522	Itih3	8.76288	0.00330513
208	ENSMUSG00000001247	Lsr	5.06069	0.00334869
209	ENSMUSG00000057191	AB124611	4.7403	0.00334869
210	ENSMUSG00000030214	Plbd1	7.45913	0.00339017
211	ENSMUSG00000042680	Garem1	8.89117	0.00340183
212	ENSMUSG00000029254	Stap1	8.36693	0.00341456
213	ENSMUSG00000109783	Gm45338	8.01673	0.00347908
214	ENSMUSG00000049037	Clec4a1	4.59525	0.00349135
215	ENSMUSG00000021298	Gpr132	7.66159	0.00355816
216	ENSMUSG00000042659	Arrdc4	1.91066	0.00362821
217	ENSMUSG00000027306	Nusap1	9.97745	0.00369388
218	ENSMUSG00000048921	Zfp689	2.82714	0.00400767
219	ENSMUSG00000020681	Ace	9.1465	0.00402538
220	ENSMUSG00000052609	Plekhg3	9.146	0.00438258
221	ENSMUSG00000034165	Ccnd3	2.70991	0.00451275
222	ENSMUSG00000035666	Gtf3c4	-1.18063	0.00451275
223	ENSMUSG00000013766	Ly6g6e	8.01226	0.00471247
224	ENSMUSG00000068220	Lgals1	5.28288	0.00476152
225	ENSMUSG00000001025	S100a6	6.42556	0.00480995
226	ENSMUSG00000020340	Cyfip2	10.1392	0.00480995
227	ENSMUSG00000057762	Gm6169	8.46684	0.00480996
228	ENSMUSG00000029480	Dhx37	2.94797	0.00483703
229	ENSMUSG00000024885	Aldh3b1	2.20443	0.00484226
230	ENSMUSG00000031355	Arhgap6	7.97705	0.00488778
231	ENSMUSG00000045328	Cenpe	7.92017	0.00488778
232	ENSMUSG00000019256	Ahr	10.6237	0.00502559
233	ENSMUSG00000039997	Ifi203	8.54589	0.0050301
234	ENSMUSG00000026683	Nuf2	9.89985	0.00509473
235	ENSMUSG00000025044	Msr1	5.88934	0.00514402
236	ENSMUSG00000046546	Fam43a	3.46606	0.00514933
237	ENSMUSG00000102448	Gm37101	8.20728	0.00546683
238	ENSMUSG00000039193	Nlrc4	7.3014	0.00566375
239	ENSMUSG00000074634	Tmem267	7.61492	0.00582713
240	ENSMUSG00000074743	Thbd	9.33804	0.00597535
241	ENSMUSG00000026822	Lcn2	7.25328	0.00599971
242	ENSMUSG00000016181	Utp25	3.50584	0.00613805
243	ENSMUSG00000032254	Kif23	10.963	0.00613805
244	ENSMUSG00000039307	Hexdc	5.48915	0.00613805
245	ENSMUSG00000064043	Trerf1	4.85723	0.00624277
246	ENSMUSG00000030142	Clec4e	9.04294	0.00625725
247	ENSMUSG00000108472	Gm45212	6.73966	0.00625725
248	ENSMUSG00000001020	S100a4	8.38483	0.00632221
249	ENSMUSG00000053687	Dpep2	8.27784	0.00647297
250	ENSMUSG00000024011	Pi16	6.79988	0.00651408
251	ENSMUSG00000044749	Abca6	9.25268	0.00663913
252	ENSMUSG00000069516	Lyz2	4.16073	0.00663913
253	ENSMUSG00000102664	Gm38380	-5.48728	0.00663913
254	ENSMUSG00000002257	Def6	1.90173	0.00680214
255	ENSMUSG00000024730	Ms4a8a	10.3763	0.00680214
256	ENSMUSG00000055044	Pdlim1	9.55215	0.00691445
257	ENSMUSG00000026879	Gsn	3.76508	0.00710748
258	ENSMUSG00000024790	Sac3d1	1.50234	0.00716541
259	ENSMUSG00000034317	Trim59	6.32584	0.0074474
260	ENSMUSG00000024900	Cpt1a	2.36159	0.00754696
261	ENSMUSG00000029417	Cxcl9	9.20709	0.00796898
262	ENSMUSG00000058773	H1f5	7.87305	0.00803934
263	ENSMUSG00000043263	Ifi209	2.0416	0.00818756
264	ENSMUSG00000049299	Trappc1	1.293	0.00830998
265	ENSMUSG00000061808	Ttr	9.76814	0.00847017
266	ENSMUSG00000095865	Gm13237	5.82351	0.0084772
267	ENSMUSG00000042549	Map2k3os	7.41049	0.00861254
268	ENSMUSG00000072620	Slfn2	1.67356	0.00864818
269	ENSMUSG00000048174	Tmem81	8.03805	0.00869534
270	ENSMUSG00000048440	Cyp4f16	2.98617	0.00889764
271	ENSMUSG00000022668	Gtpbp8	-1.29656	0.00893922
272	ENSMUSG00000003153	Slc2a3	3.59372	0.00896182
273	ENSMUSG00000006576	Slc4a3	7.78481	0.00943922
274	ENSMUSG00000035493	Tgfbi	2.81118	0.00954868
275	ENSMUSG00000063628	Gm7665	5.16475	0.00954868
276	ENSMUSG00000033669	Zfp7	7.31359	0.00955108
277	ENSMUSG00000021371	Mcur1	-0.692366	0.00967166
278	ENSMUSG00000026317	Cln8	-0.763986	0.00971777
279	ENSMUSG00000024772	Ehd1	8.79224	0.00973472
280	ENSMUSG00000022034	Esco2	9.28042	0.00998931
281	ENSMUSG00000010051	Hyal1	-1.60663	0.0101476
282	ENSMUSG00000022365	Derl1	-0.535396	0.0101476
283	ENSMUSG00000079419	Ms4a6c	3.4135	0.0101476
284	ENSMUSG00000027864	Ptgfrn	2.95664	0.0103336
285	ENSMUSG00000033720	Sfxn5	4.03669	0.0103336
286	ENSMUSG00000027994	Mcub	3.90871	0.0103941
287	ENSMUSG00000055216	9430025C20Rik	8.20028	0.0104551
288	ENSMUSG00000048728	Zfp454	7.25788	0.0105962
289	ENSMUSG00000053063	Clec12a	6.90747	0.010663
290	ENSMUSG00000036273	Lrrk2	9.1366	0.0107094
291	ENSMUSG00000033294	Noc4l	1.95033	0.0108794
292	ENSMUSG00000024675	Ms4a4c	3.8726	0.0109009
293	ENSMUSG00000074419	Pira13	4.73322	0.0109009
294	ENSMUSG00000035711	Dok3	1.17394	0.0111591
295	ENSMUSG00000110038	Gm45570	6.57229	0.011261
296	ENSMUSG00000041959	S100a10	3.56788	0.0113042
297	ENSMUSG00000021125	Arg2	8.41918	0.0113527
298	ENSMUSG00000016552	Foxred2	8.82056	0.0113721
299	ENSMUSG00000038045	Sult6b1	6.17607	0.0116035
300	ENSMUSG00000030677	Kif22	9.89111	0.0116504
301	ENSMUSG00000097375	6720427I07Rik	5.4606	0.0118512
302	ENSMUSG00000027326	Knl1	9.26158	0.0119473
303	ENSMUSG00000036225	Kctd1	7.05371	0.0122103
304	ENSMUSG00000051682	Treml4	5.68506	0.0122103
305	ENSMUSG00000040322	Slc25a24	10.595	0.0122423
306	ENSMUSG00000004267	Eno2	7.83709	0.0122942
307	ENSMUSG00000093668	Pou5f2	6.81314	0.0130497
308	ENSMUSG00000020669	Sh3yl1	8.17609	0.0132391
309	ENSMUSG00000032014	Oaf	-0.953474	0.0132391
310	ENSMUSG00000040084	Bub1b	10.2816	0.0137104
311	ENSMUSG00000096740	Lbhd1	6.11898	0.0137104
312	ENSMUSG00000027699	Ect2	7.09834	0.0138369
313	ENSMUSG00000029461	Fam168a	0.949347	0.0142453
314	ENSMUSG00000074476	Spc24	8.67924	0.0146905
315	ENSMUSG00000056737	Capg	1.8133	0.0148183
316	ENSMUSG00000030147	Clec4b1	8.98586	0.0150987
317	ENSMUSG00000029840	Mtpn	0.938387	0.0151174
318	ENSMUSG00000030793	Pycard	-0.633767	0.0151174
319	ENSMUSG00000022557	Bop1	1.69258	0.0151377
320	ENSMUSG00000113852	Gm48062	7.45158	0.015333
321	ENSMUSG00000108957	Gm45235	6.61592	0.0156314
322	ENSMUSG00000056290	Ms4a4b	10.076	0.0160308
323	ENSMUSG00000033282	Rpgrip1l	3.78581	0.0160499
324	ENSMUSG00000025978	Rftn2	8.63514	0.0161499
325	ENSMUSG00000015312	Gadd45b	8.57928	0.0161708
326	ENSMUSG00000020532	Acaca	-2.03477	0.0161708
327	ENSMUSG00000026727	Rsu1	0.529182	0.0165796
328	ENSMUSG00000098206	Mir181a-1hg	7.04627	0.0166181
329	ENSMUSG00000012443	Kif11	8.01008	0.0168258
330	ENSMUSG00000079523	Tmsb10	3.04197	0.0169711
331	ENSMUSG00000026833	Olfm1	6.43882	0.017169
332	ENSMUSG00000032997	Chpf	7.81767	0.017169
333	ENSMUSG00000033031	Cip2a	9.39387	0.0181678
334	ENSMUSG00000025875	Tspan17	4.50667	0.0183588
335	ENSMUSG00000005087	Cd44	3.98402	0.0185051
336	ENSMUSG00000036466	Megf11	-4.65256	0.0185192
337	ENSMUSG00000097743	Gm16973	8.22789	0.0187152
338	ENSMUSG00000033685	Ucp2	1.04693	0.0187394
339	ENSMUSG00000028158	Mttp	-1.72876	0.0187696
340	ENSMUSG00000036452	Arhgap26	3.6767	0.0187795
341	ENSMUSG00000026547	Tagln2	2.18813	0.0189971
342	ENSMUSG00000029135	Fosl2	2.30259	0.019163
343	ENSMUSG00000022818	Cyp2ab1	8.04273	0.0193219
344	ENSMUSG00000045435	Tmem60	-0.987656	0.0193219
345	ENSMUSG00000118100	Gm50340	6.82528	0.0201231
346	ENSMUSG00000069792	Wfdc17	5.20462	0.0202267
347	ENSMUSG00000029648	Flt1	5.87791	0.0207911
348	ENSMUSG00000058793	Cds2	-0.856725	0.0209264
349	ENSMUSG00000033952	Aspm	8.65715	0.021258
350	ENSMUSG00000037280	Galnt6	8.44814	0.021258
351	ENSMUSG00000108752	Gm45191	8.09765	0.021258
352	ENSMUSG00000020895	Tmem107	7.17002	0.0225662
353	ENSMUSG00000022322	Shcbp1	9.82556	0.0227848
354	ENSMUSG00000073563	Csnk1g3	1.35843	0.0229955
355	ENSMUSG00000049532	Sall2	2.95385	0.0230339
356	ENSMUSG00000008845	Cd163	6.88654	0.0232299
357	ENSMUSG00000048142	Nat8l	2.2756	0.0239424
358	ENSMUSG00000022504	Ciita	6.42468	0.0240474
359	ENSMUSG00000022434	Fam118a	3.3173	0.0242383
360	ENSMUSG00000021614	Vcan	11.6632	0.0243726
361	ENSMUSG00000031584	Gsr	3.30495	0.0244954
362	ENSMUSG00000109675	Nxpe1-ps	7.73099	0.0244954
363	ENSMUSG00000113519	Gm47541	-7.79653	0.0247319
364	ENSMUSG00000017670	Elmo2	1.30348	0.0248102
365	ENSMUSG00000087150	BC064078	6.14488	0.0248126
366	ENSMUSG00000032407	U2surp	-0.808934	0.0248579
367	ENSMUSG00000076441	Ass1	7.05702	0.0249576
368	ENSMUSG00000117182	Gm18068	7.41028	0.0255741
369	ENSMUSG00000002835	Chaf1a	9.18823	0.0264641
370	ENSMUSG00000037544	Dlgap5	8.93412	0.026931
371	ENSMUSG00000097416	Gm26670	6.66212	0.026931
372	ENSMUSG00000114045	Gm34220	-1.53917	0.0277397
373	ENSMUSG00000112808	Gm4739	3.06547	0.0278663
374	ENSMUSG00000074158	Zfp976	3.70796	0.0281018
375	ENSMUSG00000033228	Scaf11	-0.692181	0.0287338
376	ENSMUSG00000045326	Fndc7	8.68495	0.0287338
377	ENSMUSG00000089669	Tnfsf13	3.89578	0.0287445
378	ENSMUSG00000106976	Gm42963	4.53357	0.0287445
379	ENSMUSG00000022009	Nufip1	1.85864	0.0287479
380	ENSMUSG00000035863	Palm	4.94465	0.0287479
381	ENSMUSG00000052305	Hbb-bs	-4.049	0.028927
382	ENSMUSG00000019992	Mtfr2	8.81951	0.0291159
383	ENSMUSG00000002190	Clgn	-1.81976	0.0295644
384	ENSMUSG00000048612	Myof	9.1109	0.0295644
385	ENSMUSG00000069515	Lyz1	9.06221	0.0295719
386	ENSMUSG00000039396	Neil3	9.11613	0.0298868
387	ENSMUSG00000107534	Gm43920	-6.80088	0.0300305
388	ENSMUSG00000030123	Plxnd1	8.026	0.0301901
389	ENSMUSG00000015850	Adamtsl4	8.45393	0.0304228
390	ENSMUSG00000038022	Mindy4	6.74352	0.0305278
391	ENSMUSG00000007603	Dus3l	1.68508	0.0305788
392	ENSMUSG00000042807	Hecw2	7.30763	0.0311327
393	ENSMUSG00000051331	Cacna1c	7.04664	0.0311986
394	ENSMUSG00000024070	Prkd3	-1.01117	0.0315693
395	ENSMUSG00000057329	Bcl2	-1.51069	0.0315693
396	ENSMUSG00000024424	Ttc39c	8.99329	0.0318435
397	ENSMUSG00000112110	Gm15608	-4.7247	0.0320331
398	ENSMUSG00000029166	Mapre3	-2.27072	0.0321533
399	ENSMUSG00000039512	Uhrf1bp1	1.86398	0.0323217
400	ENSMUSG00000022677	Cep20	-0.765185	0.0323397
401	ENSMUSG00000045551	Fpr1	8.92055	0.0323397
402	ENSMUSG00000025184	R3hcc1l	1.24771	0.0324511
403	ENSMUSG00000085622	3110056K07Rik	-0.862506	0.0325414
404	ENSMUSG00000110393	Gm36445	7.53408	0.0325985
405	ENSMUSG00000106696	Gm42729	6.91072	0.0326123
406	ENSMUSG00000031565	Fgfr1	6.96916	0.0332627
407	ENSMUSG00000021572	Cep72	4.54028	0.0333264
408	ENSMUSG00000026180	Cxcr2	8.91702	0.0333264
409	ENSMUSG00000032381	Ciao2a	1.52806	0.0333264
410	ENSMUSG00000058567	Gm2531	-2.04285	0.0333264
411	ENSMUSG00000040907	Atp1a3	1.55539	0.0336095
412	ENSMUSG00000068101	Cenpm	8.76929	0.0336095
413	ENSMUSG00000078122	F630028O10Rik	9.5901	0.0341752
414	ENSMUSG00000078771	Evi2a	-0.537026	0.034405
415	ENSMUSG00000074519	Zfp971	3.67707	0.0344985
416	ENSMUSG00000073889	Il11ra1	-0.860443	0.0346834
417	ENSMUSG00000102258	Gm38257	7.36917	0.0346834
418	ENSMUSG00000027907	S100a11	4.5346	0.0352296
419	ENSMUSG00000069939	Gm12070	4.73768	0.0359164
420	ENSMUSG00000032400	Zwilch	7.53304	0.0360249
421	ENSMUSG00000026073	Il1r2	8.50701	0.0370898
422	ENSMUSG00000028175	Depdc1a	9.20986	0.0372312
423	ENSMUSG00000031609	Sap30	1.53393	0.0372312
424	ENSMUSG00000023571	C1qtnf12	8.43221	0.0374701
425	ENSMUSG00000011256	Adam19	8.78583	0.0378055
426	ENSMUSG00000005470	Asf1b	4.38205	0.0379073
427	ENSMUSG00000022048	Dpysl2	-0.710828	0.0381746
428	ENSMUSG00000064254	Ethe1	2.2767	0.0388426
429	ENSMUSG00000001604	Tcea3	7.79722	0.0396674
430	ENSMUSG00000020571	Pdia6	-0.507588	0.0406011
431	ENSMUSG00000029860	Zyx	1.42246	0.0406011
432	ENSMUSG00000073016	Uprt	7.42308	0.0406011
433	ENSMUSG00000097709	2810429I04Rik	6.67865	0.0406011
434	ENSMUSG00000099137	Gm10603	6.98444	0.0406011
435	ENSMUSG00000037904	Ankrd9	7.83127	0.0407635
436	ENSMUSG00000032915	Adgre4	3.53267	0.0413077
437	ENSMUSG00000054717	Hmgb2	2.90271	0.0413077
438	ENSMUSG00000075269	Bex6	8.62313	0.0413242
439	ENSMUSG00000027712	Anxa5	2.13153	0.041403
440	ENSMUSG00000040522	Tlr8	6.50075	0.0414095
441	ENSMUSG00000023806	Rsph3b	1.51752	0.0415777
442	ENSMUSG00000042097	Zfp239	-8.83029	0.0420351
443	ENSMUSG00000037007	Zfp113	-0.965693	0.0421163
444	ENSMUSG00000020788	Atp2a3	4.08773	0.0426851
445	ENSMUSG00000026626	Ppp2r5a	1.52306	0.0426851
446	ENSMUSG00000040537	Adam22	5.29095	0.0426851
447	ENSMUSG00000052934	Fbxo31	1.37537	0.0426851
448	ENSMUSG00000066861	Oas1g	7.27063	0.0426851
449	ENSMUSG00000115869	Gm31814	7.20918	0.0427039
450	ENSMUSG00000014873	Surf2	-1.19496	0.0427458
451	ENSMUSG00000027865	Gdap2	0.857563	0.0433442
452	ENSMUSG00000045679	Pqlc3	2.13055	0.0433898
453	ENSMUSG00000034022	Cpsf1	0.882575	0.0440108
454	ENSMUSG00000020227	Irak3	2.50702	0.0440473
455	ENSMUSG00000033739	Fkbpl	1.64189	0.0440473
456	ENSMUSG00000064246	Chil1	3.20633	0.0440473
457	ENSMUSG00000021494	Ddx41	2.38688	0.0443652
458	ENSMUSG00000026579	F5	8.27302	0.0443652
459	ENSMUSG00000066677	Ifi208	8.38874	0.0443652
460	ENSMUSG00000022546	Gpt	7.25456	0.0450265
461	ENSMUSG00000030340	Scnn1a	8.18584	0.0450265
462	ENSMUSG00000005465	Il27ra	8.21181	0.0452785
463	ENSMUSG00000114213	A430090L17Rik	7.60895	0.0452785
464	ENSMUSG00000015947	Fcgr1	-0.688175	0.0454835
465	ENSMUSG00000021486	Prelid1	1.31715	0.0454835
466	ENSMUSG00000032872	Cyb5r4	1.10917	0.0454835
467	ENSMUSG00000039813	Tbc1d2	8.94479	0.0454835
468	ENSMUSG00000082981	Polr2k-ps	6.44267	0.0454835
469	ENSMUSG00000017781	Pitpna	1.09834	0.0462256
470	ENSMUSG00000030303	Far2	4.36751	0.0462256
471	ENSMUSG00000056501	Cebpb	1.30691	0.0462256
472	ENSMUSG00000087261	Gm15477	-3.13842	0.0465975
473	ENSMUSG00000030346	Rad51ap1	7.42267	0.046798
474	ENSMUSG00000042265	Trem1	9.69552	0.046798
475	ENSMUSG00000006273	Atp6v1b2	0.722178	0.0469262
476	ENSMUSG00000028832	Stmn1	1.89293	0.0471675
477	ENSMUSG00000028494	Plin2	1.44252	0.0476001
478	ENSMUSG00000073492	Gm10521	-4.54617	0.0477436
479	ENSMUSG00000045005	Fzd5	7.67833	0.0482023
480	ENSMUSG00000026832	Cytip	4.90397	0.0482434
481	ENSMUSG00000022863	Btg3	1.36398	0.0483593
482	ENSMUSG00000018362	Kpna2	1.60736	0.0489923
483	ENSMUSG00000033781	Asb13	-0.910343	0.0489923
