# Supplementary material for: Galectin-3 activates spinal microglia to induce inflammatory nociception in wild type but not in mice modelling Alzheimer’s disease
Source: Nat Commun. 2023 Jun 22;14:3579. doi: 10.1038/s41467-023-39077-1 (PMC10287730; doi:10.1038/s41467-023-39077-1)
Supplement: Supplementary file 3 — Supplementary Dataset 2 [file 41467_2023_39077_MOESM3_ESM.xlsx]

## Sheet: TASTPMKBxNDay5_vs_TASTPMControl
Supplementary Table 2 - Differentially expressed transcripts in TASTPM K/BxN ST vs TASTPM Control ST
	ENSEMBL	Symbol	log2FoldChange	padj
1	ENSMUSG00000026833	Olfm1	26.1382	1.40232e-29
2	ENSMUSG00000038179	Slamf7	23.7273	1.0024e-25
3	ENSMUSG00000030142	Clec4e	27.3021	2.16952e-23
4	ENSMUSG00000035000	Dpp4	24.6586	1.13034e-20
5	ENSMUSG00000060131	Atp8b4	25.2778	3.77946e-19
6	ENSMUSG00000055044	Pdlim1	24.5606	1.73499e-18
7	ENSMUSG00000039783	Kmo	24.7051	2.50879e-16
8	ENSMUSG00000040950	Mgl2	24.4242	3.91329e-15
9	ENSMUSG00000051029	Serpinb1b	36.98	2.13489e-14
10	ENSMUSG00000027360	Hdc	25.7494	1.92669e-12
11	ENSMUSG00000074171	Gm6658	-21.7613	2.82714e-12
12	ENSMUSG00000023349	Clec4n	24.3633	3.57026e-12
13	ENSMUSG00000105822	Gm42969	20.1399	2.12231e-11
14	ENSMUSG00000043017	Ptgir	22.4412	8.47346e-10
15	ENSMUSG00000003534	Ddr1	21.9444	6.06987e-09
16	ENSMUSG00000040809	Chil3	10.6076	2.3914e-08
17	ENSMUSG00000022582	Ly6g	24.4003	3.69986e-08
18	ENSMUSG00000060429	Sntb1	22.2542	5.08722e-08
19	ENSMUSG00000026980	Ly75	22.3851	9.77474e-08
20	ENSMUSG00000035373	Ccl7	20.7364	9.77474e-08
21	ENSMUSG00000029322	Plac8	10.0993	1.39528e-07
22	ENSMUSG00000031722	Hp	10.6272	2.53756e-07
23	ENSMUSG00000022584	Ly6c2	10.2769	2.92931e-07
24	ENSMUSG00000013974	Mcemp1	10.3035	1.60482e-06
25	ENSMUSG00000050711	Scg2	19.3236	2.97697e-06
26	ENSMUSG00000052212	Cd177	10.0159	3.26039e-06
27	ENSMUSG00000030413	Pglyrp1	10.9091	6.47323e-06
28	ENSMUSG00000049848	Ceacam19	20.6612	1.03043e-05
29	ENSMUSG00000049103	Ccr2	9.35732	1.06278e-05
30	ENSMUSG00000021728	Emb	7.9498	1.68787e-05
31	ENSMUSG00000026822	Lcn2	10.5975	1.68787e-05
32	ENSMUSG00000052435	Cebpe	23.4788	1.68787e-05
33	ENSMUSG00000110654	Gm45746	20.3365	1.93968e-05
34	ENSMUSG00000027068	Dhrs9	23.183	2.06411e-05
35	ENSMUSG00000038357	Camp	10.6078	3.07763e-05
36	ENSMUSG00000032484	Ngp	10.3341	5.08946e-05
37	ENSMUSG00000026581	Sell	9.90359	5.34034e-05
38	ENSMUSG00000044229	Nxpe4	10.2205	5.77394e-05
39	ENSMUSG00000078763	Slfn1	9.1893	5.99305e-05
40	ENSMUSG00000031494	Cd209a	11.3016	6.452e-05
41	ENSMUSG00000002204	Napsa	8.86058	6.99949e-05
42	ENSMUSG00000032496	Ltf	10.5172	0.000107026
43	ENSMUSG00000046908	Ltb4r1	10.9999	0.000113317
44	ENSMUSG00000102051	Ly6a2	9.47989	0.000123963
45	ENSMUSG00000031495	Cd209d	21.1845	0.000140187
46	ENSMUSG00000022534	Mefv	10.9194	0.000176667
47	ENSMUSG00000028099	Polr3c	1.40149	0.000208008
48	ENSMUSG00000053101	Gpr141	10.3514	0.000219848
49	ENSMUSG00000058624	Gda	10.2754	0.000234205
50	ENSMUSG00000032231	Anxa2	6.12044	0.000240979
51	ENSMUSG00000056054	S100a8	9.67569	0.000240979
52	ENSMUSG00000017652	Cd40	9.42381	0.000281066
53	ENSMUSG00000001025	S100a6	7.98726	0.000312279
54	ENSMUSG00000034220	Gpc1	23.888	0.000365584
55	ENSMUSG00000046314	Stxbp6	10.6862	0.000365584
56	ENSMUSG00000085786	Gm15987	9.87441	0.000365584
57	ENSMUSG00000072596	Ear2	8.64547	0.000366365
58	ENSMUSG00000017002	Slpi	10.0875	0.000369411
59	ENSMUSG00000030214	Plbd1	8.88898	0.000369411
60	ENSMUSG00000074677	Sirpb1c	9.62463	0.000369411
61	ENSMUSG00000095788	Sirpb1a	9.57775	0.000369411
62	ENSMUSG00000031146	Plp2	8.32512	0.000382079
63	ENSMUSG00000056071	S100a9	9.641	0.000382079
64	ENSMUSG00000015880	Ncapg	9.43909	0.00041118
65	ENSMUSG00000022861	Dgkg	8.75003	0.00041118
66	ENSMUSG00000029648	Flt1	8.92738	0.00041118
67	ENSMUSG00000022651	Retnlg	9.48932	0.000509506
68	ENSMUSG00000087150	BC064078	9.62807	0.000587921
69	ENSMUSG00000024659	Anxa1	7.78798	0.000628145
70	ENSMUSG00000063628	Gm7665	6.77313	0.000643303
71	ENSMUSG00000044734	Serpinb1a	12.0888	0.000659831
72	ENSMUSG00000073490	Ifi207	3.43297	0.00075233
73	ENSMUSG00000095028	Sirpb1b	9.55504	0.000796551
74	ENSMUSG00000033316	Galnt9	8.78768	0.000827011
75	ENSMUSG00000053113	Socs3	2.76114	0.000944016
76	ENSMUSG00000032661	Oas3	8.81587	0.00113216
77	ENSMUSG00000035561	Aldh1b1	10.4519	0.00117544
78	ENSMUSG00000090272	Mndal	10.1652	0.0012092
79	ENSMUSG00000046006	Gapt	10.19	0.00134682
80	ENSMUSG00000017144	Rnd3	9.7336	0.00136721
81	ENSMUSG00000040616	Tmem51	9.54607	0.00187643
82	ENSMUSG00000028480	Glipr2	10.2341	0.00191371
83	ENSMUSG00000095865	Gm13237	6.58503	0.00200607
84	ENSMUSG00000006360	Crip1	6.13051	0.00200676
85	ENSMUSG00000015340	Cybb	4.52557	0.00200676
86	ENSMUSG00000035273	Hpse	10.4047	0.00200676
87	ENSMUSG00000058794	Nfe2	9.67349	0.00200676
88	ENSMUSG00000051748	Wfdc21	9.94593	0.0020636
89	ENSMUSG00000050335	Lgals3	5.8269	0.00227087
90	ENSMUSG00000052397	Ezr	2.63923	0.00227087
91	ENSMUSG00000037185	Krt80	10.1733	0.00229565
92	ENSMUSG00000037992	Rara	9.06776	0.00229565
93	ENSMUSG00000078780	Gm5150	10.1941	0.00230699
94	ENSMUSG00000005800	Mmp8	7.57734	0.00290996
95	ENSMUSG00000059108	Ifitm6	7.49377	0.0031573
96	ENSMUSG00000017737	Mmp9	9.64264	0.0034795
97	ENSMUSG00000053687	Dpep2	9.06561	0.0034795
98	ENSMUSG00000029561	Oasl2	1.87515	0.00364223
99	ENSMUSG00000032946	Rasgrp2	9.42684	0.00371194
100	ENSMUSG00000041754	Trem3	9.46724	0.00372855
101	ENSMUSG00000031444	F10	9.91428	0.00384923
102	ENSMUSG00000054203	Ifi205	8.06964	0.00408732
103	ENSMUSG00000015217	Hmgb3	9.7807	0.00462219
104	ENSMUSG00000031391	L1cam	8.86666	0.00462219
105	ENSMUSG00000070305	Mpzl3	22.3945	0.00509076
106	ENSMUSG00000020681	Ace	9.34282	0.00567323
107	ENSMUSG00000026558	Uck2	7.70305	0.00567323
108	ENSMUSG00000092572	Serpinb10	8.45806	0.00567323
109	ENSMUSG00000000861	Bcl11a	8.87429	0.00570299
110	ENSMUSG00000078783	Gm9733	8.12698	0.00570299
111	ENSMUSG00000040204	Pclaf	4.46037	0.00571122
112	ENSMUSG00000070691	Runx3	7.34489	0.00651574
113	ENSMUSG00000025804	Ccr1	2.04668	0.00728868
114	ENSMUSG00000048498	Cd300e	8.93502	0.00738755
115	ENSMUSG00000062190	Lancl2	8.83372	0.0076247
116	ENSMUSG00000012519	Mlkl	7.90054	0.00779006
117	ENSMUSG00000078300	Gm2606	1.75101	0.00823883
118	ENSMUSG00000016194	Hsd11b1	9.27555	0.0082399
119	ENSMUSG00000060591	Ifitm2	5.23791	0.00875981
120	ENSMUSG00000001281	Itgb7	5.15218	0.00961176
121	ENSMUSG00000057762	Gm6169	8.43582	0.00961176
122	ENSMUSG00000030427	Lilra6	8.71258	0.00986295
123	ENSMUSG00000016552	Foxred2	9.40774	0.010302
124	ENSMUSG00000031377	Bmx	8.54321	0.0107501
125	ENSMUSG00000025473	Adam8	6.05324	0.0118706
126	ENSMUSG00000027907	S100a11	5.36416	0.0121025
127	ENSMUSG00000039997	Ifi203	8.71051	0.012457
128	ENSMUSG00000020642	Rnf144a	9.78641	0.0133361
129	ENSMUSG00000041926	Rnpep	0.73443	0.0140595
130	ENSMUSG00000026879	Gsn	3.76779	0.0141691
131	ENSMUSG00000030147	Clec4b1	9.58172	0.0142859
132	ENSMUSG00000027134	Lpcat4	3.70975	0.0145191
133	ENSMUSG00000053175	Bcl3	3.74254	0.0145191
134	ENSMUSG00000024610	Cd74	4.09281	0.0148552
135	ENSMUSG00000024675	Ms4a4c	3.99257	0.0150122
136	ENSMUSG00000064358	mt-Co3	5.49153	0.0153449
137	ENSMUSG00000027514	Zbp1	3.78634	0.0154443
138	ENSMUSG00000025574	Tk1	3.12074	0.0156628
139	ENSMUSG00000005683	Cs	0.72883	0.0158624
140	ENSMUSG00000026202	Tuba4a	3.7542	0.0175544
141	ENSMUSG00000100862	Gm10925	-2.60535	0.0175544
142	ENSMUSG00000046062	Ppp1r15b	0.773872	0.0180174
143	ENSMUSG00000099927	Gm8226	-4.43301	0.0180174
144	ENSMUSG00000043939	A530064D06Rik	9.16347	0.0181625
145	ENSMUSG00000022818	Cyp2ab1	8.56342	0.018852
146	ENSMUSG00000032038	St3gal4	2.39048	0.018852
147	ENSMUSG00000053553	3110082I17Rik	1.84	0.018852
148	ENSMUSG00000036594	H2-Aa	5.51326	0.019564
149	ENSMUSG00000096472	Cdkn2d	2.8133	0.0202523
150	ENSMUSG00000101111	Gm28437	-2.5423	0.0202523
151	ENSMUSG00000018500	Adora2b	10.4121	0.0211241
152	ENSMUSG00000075122	Cd80	-1.1983	0.0227124
153	ENSMUSG00000040624	Plekhg1	7.81699	0.0231497
154	ENSMUSG00000021196	Pfkp	4.22132	0.0245978
155	ENSMUSG00000031311	Nono	0.676758	0.0245978
156	ENSMUSG00000048534	Jaml	9.88844	0.0252329
157	ENSMUSG00000007872	Id3	9.08233	0.0259096
158	ENSMUSG00000024121	Atp6v0c	1.10146	0.0259096
159	ENSMUSG00000026193	Fn1	6.22644	0.0259096
160	ENSMUSG00000026728	Vim	4.47807	0.0259096
161	ENSMUSG00000053063	Clec12a	6.77272	0.0259096
162	ENSMUSG00000072620	Slfn2	1.60687	0.0259096
163	ENSMUSG00000026835	Fcnb	11.6144	0.0262271
164	ENSMUSG00000091586	Cyp4f17	7.67436	0.0263859
165	ENSMUSG00000025492	Ifitm3	3.89608	0.027163
166	ENSMUSG00000019478	Rab4a	-2.35994	0.0304638
167	ENSMUSG00000036427	Gpi1	1.53584	0.0311511
168	ENSMUSG00000001918	Slc1a5	4.03213	0.0325643
169	ENSMUSG00000089809	Rasgef1b	-1.04042	0.0325643
170	ENSMUSG00000024791	Cdca5	9.76108	0.0349684
171	ENSMUSG00000040322	Slc25a24	10.227	0.0354831
172	ENSMUSG00000022322	Shcbp1	10.0259	0.0359619
173	ENSMUSG00000055435	Maf	-0.838795	0.0363742
174	ENSMUSG00000049037	Clec4a1	3.98538	0.0367188
175	ENSMUSG00000106446	Gm42970	5.88981	0.0367188
176	ENSMUSG00000052776	Oas1a	1.84115	0.0379137
177	ENSMUSG00000026315	Serpinb8	8.41103	0.0390444
178	ENSMUSG00000035673	Sbno2	1.30326	0.0390444
179	ENSMUSG00000045087	S1pr5	7.77025	0.04037
180	ENSMUSG00000032294	Pkm	1.42027	0.0405016
181	ENSMUSG00000034022	Cpsf1	0.960013	0.0405016
182	ENSMUSG00000052632	Asap2	6.47636	0.0405016
183	ENSMUSG00000002870	Mcm2	2.20036	0.0406674
184	ENSMUSG00000026355	Mcm6	1.96127	0.0416466
185	ENSMUSG00000025366	Esyt1	1.37465	0.0428253
186	ENSMUSG00000030149	Klrk1	8.25135	0.0428253
187	ENSMUSG00000070713	Gm10282	2.13807	0.0431169
188	ENSMUSG00000026579	F5	8.93302	0.0434815
189	ENSMUSG00000003038	Hmgn2	1.74166	0.04524
190	ENSMUSG00000026832	Cytip	5.34206	0.04524
191	ENSMUSG00000062939	Stat4	8.62239	0.04524
192	ENSMUSG00000042745	Id1	9.29718	0.0472412
193	ENSMUSG00000048442	Smim5	8.30185	0.0472412
194	ENSMUSG00000052302	Tbc1d30	7.22914	0.0472412
195	ENSMUSG00000073421	H2-Ab1	3.87587	0.0472412
196	ENSMUSG00000074634	Tmem267	6.67163	0.0474863
197	ENSMUSG00000029860	Zyx	1.49955	0.0475566
198	ENSMUSG00000044447	Dock5	9.17498	0.0475566
199	ENSMUSG00000089942	Pira2	4.58288	0.0475566
200	ENSMUSG00000000440	Pparg	6.79051	0.0480129
201	ENSMUSG00000017639	Rab11fip4	6.15322	0.0489238
202	ENSMUSG00000108693	Gm45153	1.61377	0.0489238
