# Supplementary material for: Galectin-3 activates spinal microglia to induce inflammatory nociception in wild type but not in mice modelling Alzheimer’s disease
Source: Nat Commun. 2023 Jun 22;14:3579. doi: 10.1038/s41467-023-39077-1 (PMC10287730; doi:10.1038/s41467-023-39077-1)
Supplement: Supplementary file 4 — Supplementary Dataset 3 [file 41467_2023_39077_MOESM4_ESM.xlsx]

## Sheet: WT_KBxN_D5_only
Supplementary Table 3
	ENSEMBL	Symbol	log2FoldChange	padj
1	ENSMUSG00000045094	Arhgef37	25.1114	5.98747e-24
2	ENSMUSG00000017309	Cd300lg	25.1341	2.29319e-22
3	ENSMUSG00000027435	Cd93	24.7972	3.29356e-21
4	ENSMUSG00000023963	Cyp39a1	23.6572	5.89357e-21
5	ENSMUSG00000028931	Kcnab2	24.8058	1.61297e-18
6	ENSMUSG00000037594	Clba1	21.3735	1.03625e-16
7	ENSMUSG00000028108	Ecm1	26.4299	1.13586e-16
8	ENSMUSG00000026068	Il18rap	23.2395	1.61926e-16
9	ENSMUSG00000027379	Bub1	23.7287	8.24947e-16
10	ENSMUSG00000021215	Net1	22.4219	1.28897e-15
11	ENSMUSG00000033721	Vav3	24.0242	5.48277e-15
12	ENSMUSG00000000318	Clec10a	25.2604	6.91548e-14
13	ENSMUSG00000036381	P2ry14	21.4452	1.5588e-13
14	ENSMUSG00000026875	Traf1	21.4065	2.03294e-13
15	ENSMUSG00000027765	P2ry1	23.3114	2.03294e-13
16	ENSMUSG00000027219	Slc28a2	24.239	2.46669e-13
17	ENSMUSG00000057729	Prtn3	25.688	2.46669e-13
18	ENSMUSG00000020330	Hmmr	23.0594	1.67739e-12
19	ENSMUSG00000042272	Sestd1	24.0481	4.20084e-12
20	ENSMUSG00000073018	Gm1070	22.26	6.76738e-12
21	ENSMUSG00000060044	Tmem26	21.7963	6.91731e-12
22	ENSMUSG00000025330	Padi4	24.9627	1.83527e-11
23	ENSMUSG00000037474	Dtl	21.1736	3.3152e-10
24	ENSMUSG00000001288	Rarg	9.51614	3.81122e-09
25	ENSMUSG00000000157	Itgb2l	24.5252	1.08154e-08
26	ENSMUSG00000101389	Ms4a4a	13.342	2.21109e-08
27	ENSMUSG00000050063	Klk6	22.199	3.56089e-08
28	ENSMUSG00000030154	Klrb1f	23.6773	6.31183e-08
29	ENSMUSG00000021697	Depdc1b	23.9208	1.13625e-07
30	ENSMUSG00000063383	Zfp947	19.4411	1.89164e-07
31	ENSMUSG00000004085	Map3k20	7.06457	2.51073e-07
32	ENSMUSG00000003032	Klf4	9.18113	7.95739e-07
33	ENSMUSG00000026536	Ifi211	6.94325	1.05067e-06
34	ENSMUSG00000024053	Emilin2	9.89615	1.11876e-06
35	ENSMUSG00000097842	9330104G04Rik	20.3678	1.22004e-06
36	ENSMUSG00000075705	Msrb1	6.07449	3.19503e-06
37	ENSMUSG00000048058	Ldlrad3	8.96189	3.75338e-06
38	ENSMUSG00000069833	Ahnak	10.0337	4.47757e-06
39	ENSMUSG00000035455	Fignl1	10.3264	1.0198e-05
40	ENSMUSG00000033066	Gas7	10.0092	1.15161e-05
41	ENSMUSG00000039109	F13a1	8.819	1.30739e-05
42	ENSMUSG00000024056	Ndc80	9.69168	1.77489e-05
43	ENSMUSG00000097990	Gm19557	20.8481	1.89179e-05
44	ENSMUSG00000048922	Cdca2	8.96879	2.57957e-05
45	ENSMUSG00000008540	Mgst1	11.3342	2.94682e-05
46	ENSMUSG00000024754	Cemip2	4.48674	2.94682e-05
47	ENSMUSG00000001403	Ube2c	11.7742	3.24854e-05
48	ENSMUSG00000034641	Cd300ld	9.6319	3.91185e-05
49	ENSMUSG00000025758	Plk4	4.58575	5.03982e-05
50	ENSMUSG00000114608	Gm36161	10.1782	5.47693e-05
51	ENSMUSG00000081665	Pira1	7.03603	8.22126e-05
52	ENSMUSG00000112639	A730063M14Rik	6.574	8.88101e-05
53	ENSMUSG00000009633	G0s2	7.81319	9.72948e-05
54	ENSMUSG00000020914	Top2a	9.3071	0.000101487
55	ENSMUSG00000074417	Pira12	6.70713	0.000111599
56	ENSMUSG00000030254	Rad18	9.10537	0.000123127
57	ENSMUSG00000029923	Rab19	8.43362	0.000123337
58	ENSMUSG00000030830	Itgal	9.44285	0.000139608
59	ENSMUSG00000026357	Rgs18	9.93038	0.000156281
60	ENSMUSG00000017754	Pltp	7.08903	0.000164861
61	ENSMUSG00000027883	Gpsm2	10.2092	0.000198462
62	ENSMUSG00000046727	Cystm1	7.95792	0.000262749
63	ENSMUSG00000021676	Iqgap2	10.5399	0.000288355
64	ENSMUSG00000029482	Aacs	2.42211	0.000292533
65	ENSMUSG00000009376	Met	9.87084	0.000314359
66	ENSMUSG00000037572	Wdhd1	8.5213	0.000380198
67	ENSMUSG00000024066	Xdh	6.01124	0.000428035
68	ENSMUSG00000038943	Prc1	9.32388	0.000532824
69	ENSMUSG00000085890	Tnfsf13os	8.98605	0.000532824
70	ENSMUSG00000103940	Gm38227	8.73155	0.000586631
71	ENSMUSG00000095609	Gm21188	8.80852	0.000608843
72	ENSMUSG00000034110	Kctd7	5.60249	0.000656648
73	ENSMUSG00000081723	Gm15931	4.49901	0.000713037
74	ENSMUSG00000051457	Spn	9.2002	0.000726207
75	ENSMUSG00000038775	Vill	10.7223	0.000771299
76	ENSMUSG00000009687	Fxyd5	4.47227	0.000822907
77	ENSMUSG00000029082	Bst1	10.7407	0.000822907
78	ENSMUSG00000056305	Usp39	1.40118	0.00085803
79	ENSMUSG00000021809	Nudt13	-1.46586	0.000894572
80	ENSMUSG00000028617	Lrrc42	4.86335	0.00099033
81	ENSMUSG00000023913	Pla2g7	5.29153	0.00102814
82	ENSMUSG00000023087	Noct	8.76425	0.00103715
83	ENSMUSG00000024590	Lmnb1	4.80878	0.00105414
84	ENSMUSG00000028064	Sema4a	3.01535	0.00106029
85	ENSMUSG00000030423	Pop4	1.71931	0.00112362
86	ENSMUSG00000037905	Bri3bp	2.45357	0.00112704
87	ENSMUSG00000027331	Knstrn	8.54312	0.00121725
88	ENSMUSG00000000275	Trim25	1.91852	0.0012361
89	ENSMUSG00000023505	Cdca3	10.4758	0.00142461
90	ENSMUSG00000055148	Klf2	1.38554	0.00148728
91	ENSMUSG00000030365	Clec2i	8.71875	0.00155112
92	ENSMUSG00000034006	Slc66a2	3.29938	0.00155112
93	ENSMUSG00000042529	Kcnj12	8.47136	0.0015782
94	ENSMUSG00000022425	Enpp2	10.3164	0.00159919
95	ENSMUSG00000022033	Pbk	10.3663	0.00174309
96	ENSMUSG00000005233	Spc25	7.47595	0.00179754
97	ENSMUSG00000026672	Optn	7.80099	0.00189057
98	ENSMUSG00000047534	Mis18bp1	7.92295	0.00189057
99	ENSMUSG00000002885	Adgre5	6.95051	0.00226774
100	ENSMUSG00000027715	Ccna2	7.56722	0.00246569
101	ENSMUSG00000030187	Klra2	9.14765	0.00246569
102	ENSMUSG00000053040	Aph1c	2.49947	0.00246569
103	ENSMUSG00000060586	H2-Eb1	6.54066	0.00251233
104	ENSMUSG00000034765	Dusp5	8.62107	0.00257575
105	ENSMUSG00000037225	Fgf2	4.40562	0.00257575
106	ENSMUSG00000045382	Cxcr4	8.54093	0.0025852
107	ENSMUSG00000041362	Shtn1	5.91661	0.00307901
108	ENSMUSG00000030876	Mettl9	1.76064	0.00308911
109	ENSMUSG00000031506	Ptpn7	9.80473	0.00308911
110	ENSMUSG00000063193	Cd300lb	5.69743	0.00327001
111	ENSMUSG00000030867	Plk1	10.1922	0.0032822
112	ENSMUSG00000006522	Itih3	8.76288	0.00330513
113	ENSMUSG00000001247	Lsr	5.06069	0.00334869
114	ENSMUSG00000057191	AB124611	4.7403	0.00334869
115	ENSMUSG00000042680	Garem1	8.89117	0.00340183
116	ENSMUSG00000029254	Stap1	8.36693	0.00341456
117	ENSMUSG00000109783	Gm45338	8.01673	0.00347908
118	ENSMUSG00000021298	Gpr132	7.66159	0.00355816
119	ENSMUSG00000042659	Arrdc4	1.91066	0.00362821
120	ENSMUSG00000027306	Nusap1	9.97745	0.00369388
121	ENSMUSG00000048921	Zfp689	2.82714	0.00400767
122	ENSMUSG00000052609	Plekhg3	9.146	0.00438258
123	ENSMUSG00000034165	Ccnd3	2.70991	0.00451275
124	ENSMUSG00000035666	Gtf3c4	-1.18063	0.00451275
125	ENSMUSG00000013766	Ly6g6e	8.01226	0.00471247
126	ENSMUSG00000068220	Lgals1	5.28288	0.00476152
127	ENSMUSG00000020340	Cyfip2	10.1392	0.00480995
128	ENSMUSG00000029480	Dhx37	2.94797	0.00483703
129	ENSMUSG00000024885	Aldh3b1	2.20443	0.00484226
130	ENSMUSG00000031355	Arhgap6	7.97705	0.00488778
131	ENSMUSG00000045328	Cenpe	7.92017	0.00488778
132	ENSMUSG00000019256	Ahr	10.6237	0.00502559
133	ENSMUSG00000026683	Nuf2	9.89985	0.00509473
134	ENSMUSG00000025044	Msr1	5.88934	0.00514402
135	ENSMUSG00000046546	Fam43a	3.46606	0.00514933
136	ENSMUSG00000102448	Gm37101	8.20728	0.00546683
137	ENSMUSG00000039193	Nlrc4	7.3014	0.00566375
138	ENSMUSG00000074743	Thbd	9.33804	0.00597535
139	ENSMUSG00000016181	Utp25	3.50584	0.00613805
140	ENSMUSG00000032254	Kif23	10.963	0.00613805
141	ENSMUSG00000039307	Hexdc	5.48915	0.00613805
142	ENSMUSG00000064043	Trerf1	4.85723	0.00624277
143	ENSMUSG00000108472	Gm45212	6.73966	0.00625725
144	ENSMUSG00000001020	S100a4	8.38483	0.00632221
145	ENSMUSG00000024011	Pi16	6.79988	0.00651408
146	ENSMUSG00000044749	Abca6	9.25268	0.00663913
147	ENSMUSG00000069516	Lyz2	4.16073	0.00663913
148	ENSMUSG00000102664	Gm38380	-5.48728	0.00663913
149	ENSMUSG00000002257	Def6	1.90173	0.00680214
150	ENSMUSG00000024730	Ms4a8a	10.3763	0.00680214
151	ENSMUSG00000024790	Sac3d1	1.50234	0.00716541
152	ENSMUSG00000034317	Trim59	6.32584	0.0074474
153	ENSMUSG00000024900	Cpt1a	2.36159	0.00754696
154	ENSMUSG00000029417	Cxcl9	9.20709	0.00796898
155	ENSMUSG00000058773	H1f5	7.87305	0.00803934
156	ENSMUSG00000043263	Ifi209	2.0416	0.00818756
157	ENSMUSG00000049299	Trappc1	1.293	0.00830998
158	ENSMUSG00000061808	Ttr	9.76814	0.00847017
159	ENSMUSG00000042549	Map2k3os	7.41049	0.00861254
160	ENSMUSG00000048174	Tmem81	8.03805	0.00869534
161	ENSMUSG00000048440	Cyp4f16	2.98617	0.00889764
162	ENSMUSG00000022668	Gtpbp8	-1.29656	0.00893922
163	ENSMUSG00000003153	Slc2a3	3.59372	0.00896182
164	ENSMUSG00000006576	Slc4a3	7.78481	0.00943922
165	ENSMUSG00000035493	Tgfbi	2.81118	0.00954868
166	ENSMUSG00000033669	Zfp7	7.31359	0.00955108
167	ENSMUSG00000024772	Ehd1	8.79224	0.00973472
168	ENSMUSG00000022034	Esco2	9.28042	0.00998931
169	ENSMUSG00000010051	Hyal1	-1.60663	0.0101476
170	ENSMUSG00000079419	Ms4a6c	3.4135	0.0101476
171	ENSMUSG00000027864	Ptgfrn	2.95664	0.0103336
172	ENSMUSG00000033720	Sfxn5	4.03669	0.0103336
173	ENSMUSG00000027994	Mcub	3.90871	0.0103941
174	ENSMUSG00000055216	9430025C20Rik	8.20028	0.0104551
175	ENSMUSG00000048728	Zfp454	7.25788	0.0105962
176	ENSMUSG00000036273	Lrrk2	9.1366	0.0107094
177	ENSMUSG00000033294	Noc4l	1.95033	0.0108794
178	ENSMUSG00000074419	Pira13	4.73322	0.0109009
179	ENSMUSG00000035711	Dok3	1.17394	0.0111591
180	ENSMUSG00000110038	Gm45570	6.57229	0.011261
181	ENSMUSG00000041959	S100a10	3.56788	0.0113042
182	ENSMUSG00000021125	Arg2	8.41918	0.0113527
183	ENSMUSG00000038045	Sult6b1	6.17607	0.0116035
184	ENSMUSG00000030677	Kif22	9.89111	0.0116504
185	ENSMUSG00000097375	6720427I07Rik	5.4606	0.0118512
186	ENSMUSG00000027326	Knl1	9.26158	0.0119473
187	ENSMUSG00000036225	Kctd1	7.05371	0.0122103
188	ENSMUSG00000051682	Treml4	5.68506	0.0122103
189	ENSMUSG00000004267	Eno2	7.83709	0.0122942
190	ENSMUSG00000093668	Pou5f2	6.81314	0.0130497
191	ENSMUSG00000020669	Sh3yl1	8.17609	0.0132391
192	ENSMUSG00000040084	Bub1b	10.2816	0.0137104
193	ENSMUSG00000096740	Lbhd1	6.11898	0.0137104
194	ENSMUSG00000027699	Ect2	7.09834	0.0138369
195	ENSMUSG00000074476	Spc24	8.67924	0.0146905
196	ENSMUSG00000056737	Capg	1.8133	0.0148183
197	ENSMUSG00000022557	Bop1	1.69258	0.0151377
198	ENSMUSG00000113852	Gm48062	7.45158	0.015333
199	ENSMUSG00000108957	Gm45235	6.61592	0.0156314
200	ENSMUSG00000056290	Ms4a4b	10.076	0.0160308
201	ENSMUSG00000033282	Rpgrip1l	3.78581	0.0160499
202	ENSMUSG00000025978	Rftn2	8.63514	0.0161499
203	ENSMUSG00000015312	Gadd45b	8.57928	0.0161708
204	ENSMUSG00000020532	Acaca	-2.03477	0.0161708
205	ENSMUSG00000098206	Mir181a-1hg	7.04627	0.0166181
206	ENSMUSG00000012443	Kif11	8.01008	0.0168258
207	ENSMUSG00000079523	Tmsb10	3.04197	0.0169711
208	ENSMUSG00000032997	Chpf	7.81767	0.017169
209	ENSMUSG00000033031	Cip2a	9.39387	0.0181678
210	ENSMUSG00000025875	Tspan17	4.50667	0.0183588
211	ENSMUSG00000005087	Cd44	3.98402	0.0185051
212	ENSMUSG00000036466	Megf11	-4.65256	0.0185192
213	ENSMUSG00000097743	Gm16973	8.22789	0.0187152
214	ENSMUSG00000033685	Ucp2	1.04693	0.0187394
215	ENSMUSG00000028158	Mttp	-1.72876	0.0187696
216	ENSMUSG00000036452	Arhgap26	3.6767	0.0187795
217	ENSMUSG00000026547	Tagln2	2.18813	0.0189971
218	ENSMUSG00000029135	Fosl2	2.30259	0.019163
219	ENSMUSG00000118100	Gm50340	6.82528	0.0201231
220	ENSMUSG00000069792	Wfdc17	5.20462	0.0202267
221	ENSMUSG00000033952	Aspm	8.65715	0.021258
222	ENSMUSG00000037280	Galnt6	8.44814	0.021258
223	ENSMUSG00000108752	Gm45191	8.09765	0.021258
224	ENSMUSG00000020895	Tmem107	7.17002	0.0225662
225	ENSMUSG00000073563	Csnk1g3	1.35843	0.0229955
226	ENSMUSG00000049532	Sall2	2.95385	0.0230339
227	ENSMUSG00000008845	Cd163	6.88654	0.0232299
228	ENSMUSG00000048142	Nat8l	2.2756	0.0239424
229	ENSMUSG00000022504	Ciita	6.42468	0.0240474
230	ENSMUSG00000022434	Fam118a	3.3173	0.0242383
231	ENSMUSG00000021614	Vcan	11.6632	0.0243726
232	ENSMUSG00000031584	Gsr	3.30495	0.0244954
233	ENSMUSG00000109675	Nxpe1-ps	7.73099	0.0244954
234	ENSMUSG00000113519	Gm47541	-7.79653	0.0247319
235	ENSMUSG00000017670	Elmo2	1.30348	0.0248102
236	ENSMUSG00000076441	Ass1	7.05702	0.0249576
237	ENSMUSG00000117182	Gm18068	7.41028	0.0255741
238	ENSMUSG00000002835	Chaf1a	9.18823	0.0264641
239	ENSMUSG00000037544	Dlgap5	8.93412	0.026931
240	ENSMUSG00000097416	Gm26670	6.66212	0.026931
241	ENSMUSG00000114045	Gm34220	-1.53917	0.0277397
242	ENSMUSG00000112808	Gm4739	3.06547	0.0278663
243	ENSMUSG00000074158	Zfp976	3.70796	0.0281018
244	ENSMUSG00000045326	Fndc7	8.68495	0.0287338
245	ENSMUSG00000089669	Tnfsf13	3.89578	0.0287445
246	ENSMUSG00000106976	Gm42963	4.53357	0.0287445
247	ENSMUSG00000022009	Nufip1	1.85864	0.0287479
248	ENSMUSG00000035863	Palm	4.94465	0.0287479
249	ENSMUSG00000052305	Hbb-bs	-4.049	0.028927
250	ENSMUSG00000019992	Mtfr2	8.81951	0.0291159
251	ENSMUSG00000002190	Clgn	-1.81976	0.0295644
252	ENSMUSG00000048612	Myof	9.1109	0.0295644
253	ENSMUSG00000069515	Lyz1	9.06221	0.0295719
254	ENSMUSG00000039396	Neil3	9.11613	0.0298868
255	ENSMUSG00000107534	Gm43920	-6.80088	0.0300305
256	ENSMUSG00000030123	Plxnd1	8.026	0.0301901
257	ENSMUSG00000015850	Adamtsl4	8.45393	0.0304228
258	ENSMUSG00000038022	Mindy4	6.74352	0.0305278
259	ENSMUSG00000007603	Dus3l	1.68508	0.0305788
260	ENSMUSG00000042807	Hecw2	7.30763	0.0311327
261	ENSMUSG00000051331	Cacna1c	7.04664	0.0311986
262	ENSMUSG00000024070	Prkd3	-1.01117	0.0315693
263	ENSMUSG00000057329	Bcl2	-1.51069	0.0315693
264	ENSMUSG00000024424	Ttc39c	8.99329	0.0318435
265	ENSMUSG00000112110	Gm15608	-4.7247	0.0320331
266	ENSMUSG00000029166	Mapre3	-2.27072	0.0321533
267	ENSMUSG00000039512	Uhrf1bp1	1.86398	0.0323217
268	ENSMUSG00000045551	Fpr1	8.92055	0.0323397
269	ENSMUSG00000025184	R3hcc1l	1.24771	0.0324511
270	ENSMUSG00000110393	Gm36445	7.53408	0.0325985
271	ENSMUSG00000106696	Gm42729	6.91072	0.0326123
272	ENSMUSG00000031565	Fgfr1	6.96916	0.0332627
273	ENSMUSG00000021572	Cep72	4.54028	0.0333264
274	ENSMUSG00000026180	Cxcr2	8.91702	0.0333264
275	ENSMUSG00000032381	Ciao2a	1.52806	0.0333264
276	ENSMUSG00000058567	Gm2531	-2.04285	0.0333264
277	ENSMUSG00000040907	Atp1a3	1.55539	0.0336095
278	ENSMUSG00000068101	Cenpm	8.76929	0.0336095
279	ENSMUSG00000078122	F630028O10Rik	9.5901	0.0341752
280	ENSMUSG00000074519	Zfp971	3.67707	0.0344985
281	ENSMUSG00000102258	Gm38257	7.36917	0.0346834
282	ENSMUSG00000069939	Gm12070	4.73768	0.0359164
283	ENSMUSG00000032400	Zwilch	7.53304	0.0360249
284	ENSMUSG00000026073	Il1r2	8.50701	0.0370898
285	ENSMUSG00000028175	Depdc1a	9.20986	0.0372312
286	ENSMUSG00000031609	Sap30	1.53393	0.0372312
287	ENSMUSG00000023571	C1qtnf12	8.43221	0.0374701
288	ENSMUSG00000011256	Adam19	8.78583	0.0378055
289	ENSMUSG00000005470	Asf1b	4.38205	0.0379073
290	ENSMUSG00000064254	Ethe1	2.2767	0.0388426
291	ENSMUSG00000001604	Tcea3	7.79722	0.0396674
292	ENSMUSG00000073016	Uprt	7.42308	0.0406011
293	ENSMUSG00000097709	2810429I04Rik	6.67865	0.0406011
294	ENSMUSG00000099137	Gm10603	6.98444	0.0406011
295	ENSMUSG00000037904	Ankrd9	7.83127	0.0407635
296	ENSMUSG00000032915	Adgre4	3.53267	0.0413077
297	ENSMUSG00000054717	Hmgb2	2.90271	0.0413077
298	ENSMUSG00000075269	Bex6	8.62313	0.0413242
299	ENSMUSG00000027712	Anxa5	2.13153	0.041403
300	ENSMUSG00000040522	Tlr8	6.50075	0.0414095
301	ENSMUSG00000023806	Rsph3b	1.51752	0.0415777
302	ENSMUSG00000042097	Zfp239	-8.83029	0.0420351
303	ENSMUSG00000020788	Atp2a3	4.08773	0.0426851
304	ENSMUSG00000026626	Ppp2r5a	1.52306	0.0426851
305	ENSMUSG00000040537	Adam22	5.29095	0.0426851
306	ENSMUSG00000052934	Fbxo31	1.37537	0.0426851
307	ENSMUSG00000066861	Oas1g	7.27063	0.0426851
308	ENSMUSG00000115869	Gm31814	7.20918	0.0427039
309	ENSMUSG00000014873	Surf2	-1.19496	0.0427458
310	ENSMUSG00000045679	Pqlc3	2.13055	0.0433898
311	ENSMUSG00000020227	Irak3	2.50702	0.0440473
312	ENSMUSG00000033739	Fkbpl	1.64189	0.0440473
313	ENSMUSG00000064246	Chil1	3.20633	0.0440473
314	ENSMUSG00000021494	Ddx41	2.38688	0.0443652
315	ENSMUSG00000066677	Ifi208	8.38874	0.0443652
316	ENSMUSG00000022546	Gpt	7.25456	0.0450265
317	ENSMUSG00000030340	Scnn1a	8.18584	0.0450265
318	ENSMUSG00000005465	Il27ra	8.21181	0.0452785
319	ENSMUSG00000114213	A430090L17Rik	7.60895	0.0452785
320	ENSMUSG00000021486	Prelid1	1.31715	0.0454835
321	ENSMUSG00000032872	Cyb5r4	1.10917	0.0454835
322	ENSMUSG00000039813	Tbc1d2	8.94479	0.0454835
323	ENSMUSG00000082981	Polr2k-ps	6.44267	0.0454835
324	ENSMUSG00000017781	Pitpna	1.09834	0.0462256
325	ENSMUSG00000030303	Far2	4.36751	0.0462256
326	ENSMUSG00000056501	Cebpb	1.30691	0.0462256
327	ENSMUSG00000087261	Gm15477	-3.13842	0.0465975
328	ENSMUSG00000030346	Rad51ap1	7.42267	0.046798
329	ENSMUSG00000042265	Trem1	9.69552	0.046798
330	ENSMUSG00000028832	Stmn1	1.89293	0.0471675
331	ENSMUSG00000028494	Plin2	1.44252	0.0476001
332	ENSMUSG00000073492	Gm10521	-4.54617	0.0477436
333	ENSMUSG00000045005	Fzd5	7.67833	0.0482023
334	ENSMUSG00000022863	Btg3	1.36398	0.0483593
335	ENSMUSG00000018362	Kpna2	1.60736	0.0489923

## Sheet: TASTPM_KBxN_D5_only
	ENSEMBL	Symbol	log2FoldChange	padj
1	ENSMUSG00000051029	Serpinb1b	36.98	2.13489e-14
2	ENSMUSG00000074171	Gm6658	-21.7613	2.82714e-12
3	ENSMUSG00000105822	Gm42969	20.1399	2.12231e-11
4	ENSMUSG00000043017	Ptgir	22.4412	8.47346e-10
5	ENSMUSG00000028099	Polr3c	1.40149	0.000208008
6	ENSMUSG00000056054	S100a8	9.67569	0.000240979
7	ENSMUSG00000017002	Slpi	10.0875	0.000369411
8	ENSMUSG00000056071	S100a9	9.641	0.000382079
9	ENSMUSG00000022651	Retnlg	9.48932	0.000509506
10	ENSMUSG00000053113	Socs3	2.76114	0.000944016
11	ENSMUSG00000035561	Aldh1b1	10.4519	0.00117544
12	ENSMUSG00000046006	Gapt	10.19	0.00134682
13	ENSMUSG00000028480	Glipr2	10.2341	0.00191371
14	ENSMUSG00000035273	Hpse	10.4047	0.00200676
15	ENSMUSG00000058794	Nfe2	9.67349	0.00200676
16	ENSMUSG00000051748	Wfdc21	9.94593	0.0020636
17	ENSMUSG00000052397	Ezr	2.63923	0.00227087
18	ENSMUSG00000029561	Oasl2	1.87515	0.00364223
19	ENSMUSG00000015217	Hmgb3	9.7807	0.00462219
20	ENSMUSG00000070305	Mpzl3	22.3945	0.00509076
21	ENSMUSG00000026558	Uck2	7.70305	0.00567323
22	ENSMUSG00000000861	Bcl11a	8.87429	0.00570299
23	ENSMUSG00000025804	Ccr1	2.04668	0.00728868
24	ENSMUSG00000012519	Mlkl	7.90054	0.00779006
25	ENSMUSG00000078300	Gm2606	1.75101	0.00823883
26	ENSMUSG00000016194	Hsd11b1	9.27555	0.0082399
27	ENSMUSG00000020642	Rnf144a	9.78641	0.0133361
28	ENSMUSG00000027134	Lpcat4	3.70975	0.0145191
29	ENSMUSG00000053175	Bcl3	3.74254	0.0145191
30	ENSMUSG00000064358	mt-Co3	5.49153	0.0153449
31	ENSMUSG00000025574	Tk1	3.12074	0.0156628
32	ENSMUSG00000026202	Tuba4a	3.7542	0.0175544
33	ENSMUSG00000100862	Gm10925	-2.60535	0.0175544
34	ENSMUSG00000099927	Gm8226	-4.43301	0.0180174
35	ENSMUSG00000043939	A530064D06Rik	9.16347	0.0181625
36	ENSMUSG00000032038	St3gal4	2.39048	0.018852
37	ENSMUSG00000053553	3110082I17Rik	1.84	0.018852
38	ENSMUSG00000096472	Cdkn2d	2.8133	0.0202523
39	ENSMUSG00000101111	Gm28437	-2.5423	0.0202523
40	ENSMUSG00000075122	Cd80	-1.1983	0.0227124
41	ENSMUSG00000040624	Plekhg1	7.81699	0.0231497
42	ENSMUSG00000021196	Pfkp	4.22132	0.0245978
43	ENSMUSG00000048534	Jaml	9.88844	0.0252329
44	ENSMUSG00000007872	Id3	9.08233	0.0259096
45	ENSMUSG00000024121	Atp6v0c	1.10146	0.0259096
46	ENSMUSG00000026835	Fcnb	11.6144	0.0262271
47	ENSMUSG00000091586	Cyp4f17	7.67436	0.0263859
48	ENSMUSG00000019478	Rab4a	-2.35994	0.0304638
49	ENSMUSG00000036427	Gpi1	1.53584	0.0311511
50	ENSMUSG00000001918	Slc1a5	4.03213	0.0325643
51	ENSMUSG00000089809	Rasgef1b	-1.04042	0.0325643
52	ENSMUSG00000024791	Cdca5	9.76108	0.0349684
53	ENSMUSG00000106446	Gm42970	5.88981	0.0367188
54	ENSMUSG00000052776	Oas1a	1.84115	0.0379137
55	ENSMUSG00000026315	Serpinb8	8.41103	0.0390444
56	ENSMUSG00000035673	Sbno2	1.30326	0.0390444
57	ENSMUSG00000032294	Pkm	1.42027	0.0405016
58	ENSMUSG00000052632	Asap2	6.47636	0.0405016
59	ENSMUSG00000002870	Mcm2	2.20036	0.0406674
60	ENSMUSG00000026355	Mcm6	1.96127	0.0416466
61	ENSMUSG00000025366	Esyt1	1.37465	0.0428253
62	ENSMUSG00000030149	Klrk1	8.25135	0.0428253
63	ENSMUSG00000070713	Gm10282	2.13807	0.0431169
64	ENSMUSG00000003038	Hmgn2	1.74166	0.04524
65	ENSMUSG00000062939	Stat4	8.62239	0.04524
66	ENSMUSG00000042745	Id1	9.29718	0.0472412
67	ENSMUSG00000048442	Smim5	8.30185	0.0472412
68	ENSMUSG00000052302	Tbc1d30	7.22914	0.0472412
69	ENSMUSG00000044447	Dock5	9.17498	0.0475566
70	ENSMUSG00000089942	Pira2	4.58288	0.0475566
71	ENSMUSG00000017639	Rab11fip4	6.15322	0.0489238
72	ENSMUSG00000108693	Gm45153	1.61377	0.0489238

## Sheet: Common_KBxN_D5_only
	ENSEMBL	Symbol		log2FoldChange _WT KBxN	padj WT KBxN		log2FoldChange TASTPM KBxN	padj TASTPM KBxN
1	ENSMUSG00000053101	Gpr141		27.3303	5.49e-29		10.3514	0.000219848
2	ENSMUSG00000038179	Slamf7		24.809	2.46e-28		23.7273	1e-25
5	ENSMUSG00000041754	Trem3		24.6352	2.29e-22		9.46724	0.00372855
6	ENSMUSG00000031444	F10		25.9426	5.76e-22		9.91428	0.00384923
9	ENSMUSG00000035000	Dpp4		24.0527	6.35e-20		24.6586	1.13e-20
10	ENSMUSG00000060131	Atp8b4		24.8923	8.17e-19		25.2778	3.78e-19
12	ENSMUSG00000040950	Mgl2		25.5736	6.23e-17		24.4242	3.91e-15
16	ENSMUSG00000039783	Kmo		24.588	1.63e-16		24.7051	2.51e-16
18	ENSMUSG00000018500	Adora2b		24.7996	1.26e-15		10.4121	0.0211241
29	ENSMUSG00000023349	Clec4n		23.9228	4.61e-12		24.3633	3.57e-12
32	ENSMUSG00000001281	Itgb7		10.78	1.25e-11		5.15218	0.00961176
33	ENSMUSG00000027360	Hdc		24.4413	1.45e-11		25.7494	1.93e-12
36	ENSMUSG00000003534	Ddr1		22.417	8.84e-10		21.9444	6.07e-09
37	ENSMUSG00000022584	Ly6c2		11.8986	1.17e-09		10.2769	2.93e-07
38	ENSMUSG00000050711	Scg2		-22.5333	1.48e-09		19.3236	2.98e-06
39	ENSMUSG00000040809	Chil3		10.9832	2.62e-09		10.6076	2.39e-08
41	ENSMUSG00000060429	Sntb1		22.9735	5.3e-09		22.2542	5.09e-08
42	ENSMUSG00000035373	Ccl7		21.5178	9.08e-09		20.7364	9.77e-08
43	ENSMUSG00000040204	Pclaf		10.6296	1.06e-08		4.46037	0.00571122
45	ENSMUSG00000022582	Ly6g		24.4829	1.2e-08		24.4003	3.7e-08
47	ENSMUSG00000002204	Napsa		13.2264	3.29e-08		8.86058	7e-05
50	ENSMUSG00000024659	Anxa1		11.244	7.19e-08		7.78798	0.000628145
51	ENSMUSG00000052212	Cd177		11.2223	8.31e-08		10.0159	3.26e-06
53	ENSMUSG00000026193	Fn1		11.5006	1.61e-07		6.22644	0.0259096
56	ENSMUSG00000026980	Ly75		21.3069	2.51e-07		22.3851	9.77e-08
58	ENSMUSG00000021728	Emb		8.56417	9.04e-07		7.9498	1.69e-05
59	ENSMUSG00000049848	Ceacam19		21.618	1.04e-06		20.6612	1.03e-05
63	ENSMUSG00000013974	Mcemp1		10.2274	1.25e-06		10.3035	1.6e-06
64	ENSMUSG00000031146	Plp2		11.648	1.25e-06		8.32512	0.000382079
65	ENSMUSG00000005800	Mmp8		10.5883	2.09e-06		7.57734	0.00290996
66	ENSMUSG00000032496	Ltf		12.2525	2.75e-06		10.5172	0.000107026
68	ENSMUSG00000027068	Dhrs9		23.9714	3.57e-06		23.183	2.06e-05
70	ENSMUSG00000059108	Ifitm6		10.5949	3.75e-06		7.49377	0.0031573
71	ENSMUSG00000026581	Sell		10.8723	4.15e-06		9.90359	5.34e-05
72	ENSMUSG00000032484	Ngp		11.0411	4.37e-06		10.3341	5.09e-05
74	ENSMUSG00000029322	Plac8		8.59782	5.37e-06		10.0993	1.4e-07
75	ENSMUSG00000078763	Slfn1		10.2858	5.45e-06		9.1893	5.99e-05
76	ENSMUSG00000060591	Ifitm2		7.31378	7.04e-06		5.23791	0.00875981
77	ENSMUSG00000026728	Vim		6.78607	8.62e-06		4.47807	0.0259096
80	ENSMUSG00000038357	Camp		11.3126	1.18e-05		10.6078	3.08e-05
81	ENSMUSG00000110654	Gm45746		20.0716	1.2e-05		20.3365	1.94e-05
83	ENSMUSG00000074677	Sirpb1c		11.9886	1.31e-05		9.62463	0.000369411
84	ENSMUSG00000072596	Ear2		10.3857	1.37e-05		8.64547	0.000366365
85	ENSMUSG00000052435	Cebpe		22.7722	1.56e-05		23.4788	1.69e-05
87	ENSMUSG00000037992	Rara		11.5438	1.77e-05		9.06776	0.00229565
92	ENSMUSG00000015880	Ncapg		10.3055	3.09e-05		9.43909	0.00041118
94	ENSMUSG00000017652	Cd40		9.98372	3.41e-05		9.42381	0.000281066
95	ENSMUSG00000078783	Gm9733		11.3026	3.68e-05		8.12698	0.00570299
97	ENSMUSG00000040616	Tmem51		11.0992	4.51e-05		9.54607	0.00187643
98	ENSMUSG00000031722	Hp		8.54353	4.77e-05		10.6272	2.54e-07
101	ENSMUSG00000031495	Cd209d		21.0405	7.51e-05		21.1845	0.000140187
103	ENSMUSG00000049103	Ccr2		8.28789	8.38e-05		9.35732	1.06e-05
105	ENSMUSG00000033316	Galnt9		9.36999	9.45e-05		8.78768	0.000827011
107	ENSMUSG00000022534	Mefv		10.8109	9.73e-05		10.9194	0.000176667
108	ENSMUSG00000031494	Cd209a		10.3423	9.73e-05		11.3016	6.45e-05
110	ENSMUSG00000095788	Sirpb1a		9.83691	0.000104643		9.57775	0.000369411
114	ENSMUSG00000070691	Runx3		9.76152	0.000129487		7.34489	0.00651574
116	ENSMUSG00000058624	Gda		10.1151	0.000139972		10.2754	0.000234205
119	ENSMUSG00000048498	Cd300e		11.0989	0.000166693		8.93502	0.00738755
120	ENSMUSG00000046908	Ltb4r1		9.9558	0.000180788		10.9999	0.000113317
121	ENSMUSG00000015340	Cybb		4.96987	0.000183656		4.52557	0.00200676
122	ENSMUSG00000022861	Dgkg		7.56781	0.000187572		8.75003	0.00041118
124	ENSMUSG00000034220	Gpc1		23.6094	0.000214459		23.888	0.000365584
125	ENSMUSG00000092572	Serpinb10		9.81704	0.000233587		8.45806	0.00567322
127	ENSMUSG00000024610	Cd74		5.07422	0.000264105		4.09281	0.0148552
131	ENSMUSG00000090272	Mndal		10.551	0.000317248		10.1652	0.0012092
134	ENSMUSG00000031391	L1cam		9.83204	0.000451477		8.86666	0.00462219
135	ENSMUSG00000037185	Krt80		10.7792	0.00046859		10.1733	0.00229565
136	ENSMUSG00000006360	Crip1		6.41032	0.000484194		6.13051	0.00200676
137	ENSMUSG00000030427	Lilra6		10.487	0.000490895		8.71258	0.00986295
138	ENSMUSG00000017144	Rnd3		9.84485	0.000492079		9.7336	0.00136721
139	ENSMUSG00000032946	Rasgrp2		10.2203	0.000521195		9.42684	0.00371194
140	ENSMUSG00000095028	Sirpb1b		8.8897	0.000528664		9.55504	0.000796551
142	ENSMUSG00000046314	Stxbp6		10.0896	0.000532824		10.6862	0.000365584
144	ENSMUSG00000032661	Oas3		8.82206	0.000586631		8.81587	0.00113215
148	ENSMUSG00000044229	Nxpe4		7.17801	0.00068995		10.2205	5.77e-05
149	ENSMUSG00000054203	Ifi205		8.66779	0.00068995		8.06964	0.00408732
153	ENSMUSG00000085786	Gm15987		9.10438	0.000808055		9.87441	0.000365584
158	ENSMUSG00000073490	Ifi207		3.28299	0.000948719		3.43297	0.00075233
164	ENSMUSG00000078780	Gm5150		10.3028	0.00106029		10.1941	0.00230699
167	ENSMUSG00000050335	Lgals3		5.83815	0.00117346		5.8269	0.00227087
170	ENSMUSG00000062190	Lancl2		9.50884	0.0013464		8.83372	0.0076247
172	ENSMUSG00000017737	Mmp9		9.85852	0.00148728		9.64264	0.0034795
179	ENSMUSG00000031377	Bmx		9.27261	0.00178472		8.54321	0.0107501
181	ENSMUSG00000027514	Zbp1		4.22706	0.00185725		3.78634	0.0154443
182	ENSMUSG00000044734	Serpinb1a		10.9752	0.00188063		12.0888	0.000659831
185	ENSMUSG00000045087	S1pr5		9.41975	0.00192633		7.77025	0.04037
186	ENSMUSG00000025473	Adam8		6.66825	0.00197896		6.05324	0.0118706
188	ENSMUSG00000036594	H2-Aa		6.1817	0.00236443		5.51326	0.019564
189	ENSMUSG00000000440	Pparg		8.59072	0.00239446		6.79051	0.0480129
193	ENSMUSG00000102051	Ly6a2		7.51	0.00246569		9.47989	0.000123963
198	ENSMUSG00000025492	Ifitm3		4.4293	0.00304225		3.89608	0.027163
200	ENSMUSG00000030413	Pglyrp1		6.69762	0.00308911		10.9091	6.47e-06
203	ENSMUSG00000073421	H2-Ab1		4.64079	0.0030973		3.87587	0.0472412
206	ENSMUSG00000032231	Anxa2		5.0506	0.00328219		6.12044	0.000240979
210	ENSMUSG00000030214	Plbd1		7.45913	0.00339017		8.88898	0.000369411
214	ENSMUSG00000049037	Clec4a1		4.59525	0.00349135		3.98538	0.0367188
219	ENSMUSG00000020681	Ace		9.1465	0.00402538		9.34282	0.00567322
225	ENSMUSG00000001025	S100a6		6.42556	0.00480995		7.98726	0.000312279
227	ENSMUSG00000057762	Gm6169		8.46684	0.00480996		8.43582	0.00961176
233	ENSMUSG00000039997	Ifi203		8.54589	0.0050301		8.71051	0.012457
239	ENSMUSG00000074634	Tmem267		7.61492	0.00582713		6.67163	0.0474863
241	ENSMUSG00000026822	Lcn2		7.25328	0.00599971		10.5975	1.69e-05
246	ENSMUSG00000030142	Clec4e		9.04294	0.00625725		27.3021	2.17e-23
249	ENSMUSG00000053687	Dpep2		8.27784	0.00647297		9.06561	0.0034795
256	ENSMUSG00000055044	Pdlim1		9.55215	0.00691445		24.5606	1.73e-18
257	ENSMUSG00000026879	Gsn		3.76508	0.00710748		3.76779	0.0141691
266	ENSMUSG00000095865	Gm13237		5.82351	0.0084772		6.58503	0.00200607
268	ENSMUSG00000072620	Slfn2		1.67356	0.00864818		1.60687	0.0259096
275	ENSMUSG00000063628	Gm7665		5.16475	0.00954868		6.77313	0.000643303
286	ENSMUSG00000053063	Clec12a		6.90747	0.010663		6.77272	0.0259096
289	ENSMUSG00000024675	Ms4a4c		3.8726	0.0109009		3.99257	0.0150122
295	ENSMUSG00000016552	Foxred2		8.82056	0.0113721		9.40774	0.010302
302	ENSMUSG00000040322	Slc25a24		10.595	0.0122423		10.227	0.0354831
311	ENSMUSG00000030147	Clec4b1		8.98586	0.0150987		9.58172	0.0142859
323	ENSMUSG00000026833	Olfm1		6.43882	0.017169		26.1382	1.4e-29
335	ENSMUSG00000022818	Cyp2ab1		8.04273	0.0193219		8.56342	0.018852
338	ENSMUSG00000029648	Flt1		5.87791	0.0207911		8.92738	0.00041118
343	ENSMUSG00000022322	Shcbp1		9.82556	0.0227848		10.0259	0.0359619
355	ENSMUSG00000087150	BC064078		6.14488	0.0248126		9.62807	0.000587921
402	ENSMUSG00000027907	S100a11		4.5346	0.0352296		5.36416	0.0121025
413	ENSMUSG00000029860	Zyx		1.42246	0.0406011		1.49955	0.0475566
437	ENSMUSG00000026579	F5		8.27302	0.0443652		8.93302	0.0434815
457	ENSMUSG00000026832	Cytip		4.90397	0.0482434		5.34206	0.04524
