# Supplementary material for: Galectin-3 activates spinal microglia to induce inflammatory nociception in wild type but not in mice modelling Alzheimer’s disease
Source: Nat Commun. 2023 Jun 22;14:3579. doi: 10.1038/s41467-023-39077-1 (PMC10287730; doi:10.1038/s41467-023-39077-1)
Supplement: Supplementary file 6 — Source Data [file 41467_2023_39077_MOESM6_ESM.xlsx]

## Sheet: Figure 1
Figure 1b	Change in Ankle Thickness (mm)
	Day 0				Day 2				Day 5				Day 10				Day 15				Day 20				Day 25				Day 30
	WT Control ST	WT K/BxN ST	TASTPM Control ST	TASTPM K/BxN ST	WT Control ST	WT K/BxN ST	TASTPM Control ST	TASTPM K/BxN ST	WT Control ST	WT K/BxN ST	TASTPM Control ST	TASTPM K/BxN ST	WT Control ST	WT K/BxN ST	TASTPM Control ST	TASTPM K/BxN ST	WT Control ST	WT K/BxN ST	TASTPM Control ST	TASTPM K/BxN ST	WT Control ST	WT K/BxN ST	TASTPM Control ST	TASTPM K/BxN ST	WT Control ST	WT K/BxN ST	TASTPM Control ST	TASTPM K/BxN ST	WT Control ST	WT K/BxN ST	TASTPM Control ST	TASTPM K/BxN ST
	0	0	0	0	0.03	0.35	0	0.07	0	0.74	0.01	0.91	0.1	0.56	0.09	0.49	0	0.41	0	0.41	0.13	0.31	0	0.33	0	0.24	0	0.08	0	0.14	0.09	0.12
	0	0	0	0	0	0.4	0	0.07	0	0.3	0.01	0.5	0	0.66	0.07	0.49	0	0.49	0	0.35	0.06	0.23	0.08	0.03	0	0.33	0	0.17	0	0.28	0	0.18
	0	0	0	0	0	0.44	0	0.36	0	0.83	0.07	0.62	0.1	0.47	0.02	0.36	0.04	0.3	0	0.41	0	0.55	0	0.16	0	0.27	0	0.39	0.04	0.13	0	0.13
	0	0	0	0	0	0.19	0	0.26	0.06	0.85	0.1	0.23	0	0.63	0.04	0.5	0.05	0.35	0	0.32	0.1	0.4	0.01	0.72	0.1	0.13	0.05	0.29	0.08	0.26	0.06	0.29
	0	0	0	0	0	0.36	0.01	0.29	0.1	0.89	0.1	0.65	0.1	0.43	0	0.52	0.02	0.31	0	0.2	0	0.37	0	0	0.07	0.29	0.05	0.26	0.05	0.28	0	0.22
	0	0	0	0	0	0.22	0	0	0.09	0.85	0.08	1	0.1	0.1	0	0.43	0	0.47	0	0.39	0.1	0	0	0.34	0.08	0.25	0.07	0	0	0.27	0.01	0.19
	0	0	0	0	0.05	0.19	0.02	0.37	0	0.88	0.1	0.43	0.07	0.65	0	0.36	0	0.31	0.08	0.25	0.1	0.35	0.02	0.24	0	0.33	0.09	0.33	0	0.23	0	0.2
	0	0	0	0	0	0.29	0	0.5	0.01	0.45	0.08	0.37	0	0.32	0	0.48	0.03	0.3	0.01	0.27	0	0.13	0	0.3	0	0.16	0.01	0.23	0.01	0.24	0.03	0.19
Mean	0	0	0	0	0.01	0.305	0.00375	0.24	0.0325	0.72375	0.06875	0.58875	0.05875	0.4775	0.0275	0.45375	0.0175	0.3675	0.01125	0.325	0.06125	0.2925	0.01375	0.265	0.03125	0.25	0.03375	0.21875	0.0225	0.22875	0.02375	0.19
Standard Deviation	0	0	0	0	0.0192725	0.0972478	0.00744024	0.176149	0.0436708	0.223603	0.0379614	0.263679	0.0496955	0.193741	0.0357571	0.0632314	0.0205287	0.0786947	0.0279987	0.0789213	0.0540998	0.170441	0.0277424	0.225262	0.0438952	0.0730949	0.0358319	0.129883	0.0305894	0.0605776	0.0342	0.052915
Standard Error	0	0	0	0	0.00681385	0.0343823	0.00263052	0.0622782	0.01544	0.0790555	0.0134214	0.0932247	0.01757	0.0684979	0.0126421	0.0223557	0.007258	0.0278228	0.00989904	0.0279029	0.0191272	0.0602599	0.00980843	0.0796421	0.0155193	0.0258429	0.0126685	0.0459206	0.010815	0.0214174	0.0120915	0.0187083
Figure 1c	Clinical Score (0-12)
	Day 0				Day 2				Day 5				Day 10				Day 15				Day 20				Day 25				Day 30
	WT Control ST	WT K/BxN ST	TASTPM Control ST	TASTPM K/BxN ST	WT Control ST	WT K/BxN ST	TASTPM Control ST	TASTPM K/BxN ST	WT Control ST	WT K/BxN ST	TASTPM Control ST	TASTPM K/BxN ST	WT Control ST	WT K/BxN ST	TASTPM Control ST	TASTPM K/BxN ST	WT Control ST	WT K/BxN ST	TASTPM Control ST	TASTPM K/BxN ST	WT Control ST	WT K/BxN ST	TASTPM Control ST	TASTPM K/BxN ST	WT Control ST	WT K/BxN ST	TASTPM Control ST	TASTPM K/BxN ST	WT Control ST	WT K/BxN ST	TASTPM Control ST	TASTPM K/BxN ST
Male	0	0	0	0	0	4	0	8	0	10	0	10	0	3	0	3	0	3	0	3	0	0	0	0	0	0	0	0	0	0	0	0
	0	0	0	0	0	10	0	7	0	11	0	12	0	8	0	1	0	0	0	5	0	0	0	0	0	0	0	0	0	0	0	0
	0	0	0	0	0	2	0	8	0	12	0	9	0	10	0	12	0	9	0	5	0	0	0	0	0	0	0	0	0	0	0	0
	0	0	0	0	0	9	0	5	0	12	0	9	0	3	0	3	0	3	0	3	0	0	0	0	0	0	0	0	0	0	0	0
	0	0	0	0	0	11	0	4	0	11	0	11	0	7	0	2	0	7	0	6	0	0	0	0	0	0	0	0	0	0	0	0
	0	0	0	0	0	7	0	5	0	10	0	7	0	5	0	9	0	7	0	5	0	0	0	0	0	0	0	0	0	0	0	0
	0	0	0	0	0	11	0	7	0	11	0	12	0	11	0	10	0	9	0	8	0	0	0	0	0	0	0	0	0	0	0	0
	0	0	0	0	0	2	0	8	0	12	0	12	0	2	0	2	0	0	0	2	0	0	0	0	0	0	0	0	0	0	0	0
Female	0	0	0	0	0	8	0	3	0	9	0	9	0	5	0	4	0	5	0	4	0	0	0	0	0	0	0	0	0	0	0	0
	0	0	0	0	0	12	0	7	0	11	0	10	0	6	0	5	0	0	0	5	0	0	0	0	0	0	0	0	0	0	0	0
	0	0	0	0	0	3	0	0	0	9	0	9	0	4	0	4	0	8	0	4	0	0	0	0	0	0	0	0	0	0	0	0
	0	0	0	0	0	1	0	5	0	12	0	12	0	11	0	1	0	9	0	1	0	0	0	0	0	0	0	0	0	0	0	0
	0	0	0	0	0	1	0	7	0	11	0	9	0	2	0	2	0	0	0	2	0	0	0	0	0	0	0	0	0	0	0	0
	0	0	0	0	0	10	0	5	0	9	0	9	0	5	0	4	0	5	0	4	0	0	0	0	0	0	0	0	0	0	0	0
	0	0	0	0	0	8	0	8	0	12	0	11	0	9	0	11	0	9	0	5	0	0	0	0	0	0	0	0	0	0	0	0
	0	0	0	0	0	1	0	1	0	12	0	11	0	10	0	10	0	9	0	6	0	0	0	0	0	0	0	0	0	0	0	0
Mean	0	0	0	0	0	6.25	0	5.5	0	10.875	0	10.125	0	6.3125	0	5.1875	0	5.1875	0	4.25	0	0	0	0	0	0	0	0	0	0	0	0
Standard Deviation	0	0	0	0	0	4.12311	0	2.50333	0	1.14746	0	1.5	0	3.17739	0	3.83351	0	3.69177	0	1.77012	0	0	0	0	0	0	0	0	0	0	0	0
Standard Error	0	0	0	0	0	1.03078	0	0.625833	0	0.286865	0	0.375	0	0.794349	0	0.958379	0	0.922943	0	0.442531	0	0	0	0	0	0	0	0	0	0	0	0
Figure 1d	50% PWT
	Day 0				Day 2				Day 5				Day 10				Day 15				Day 20				Day 25				Day 30
	WT Control ST	WT K/BxN ST	TASTPM Control ST	TASTPM K/BxN ST	WT Control ST	WT K/BxN ST	TASTPM Control ST	TASTPM K/BxN ST	WT Control ST	WT K/BxN ST	TASTPM Control ST	TASTPM K/BxN ST	WT Control ST	WT K/BxN ST	TASTPM Control ST	TASTPM K/BxN ST	WT Control ST	WT K/BxN ST	TASTPM Control ST	TASTPM K/BxN ST	WT Control ST	WT K/BxN ST	TASTPM Control ST	TASTPM K/BxN ST	WT Control ST	WT K/BxN ST	TASTPM Control ST	TASTPM K/BxN ST	WT Control ST	WT K/BxN ST	TASTPM Control ST	TASTPM K/BxN ST
Male	1	0.774845	1	0.727199	0.786529	0.611468	0.369385	0.611468	1	0.128039	0.773841	0.271811	0.953359	0.125771	1	0.132065	0.802036	0.298257	0.975881	0.318962	1	0.105067	0.771216	0.48232	0.953359	0.0963972	0.630935	0.975881	0.953359	0.0485662	0.677577	0.723674
	0.975881	0.760881	0.953359	1	1	0.0632621	0.63226	0.54722	0.521936	0.12238	0.802036	0.564117	0.760881	0.0865373	0.760881	0.809051	1	0.0891487	1	0.906718	1	0.0571021	1	0.525191	0.896912	0.0802012	0.41875	0.723066	0.975881	0.0386358	1	0.28042
	0.795594	1	0.828901	1	0.769326	0.164647	0.769489	0.245056	1	0.12238	0.975881	0.085257	0.661188	0.0858444	0.63226	0.501047	0.641723	0.107039	0.802036	0.387361	0.602634	0.178418	0.921031	0.296008	1	0.103787	0.81613	0.815967	0.545293	0.0429892	0.677577	0.509864
	0.747794	0.841082	0.476964	0.953359	1	0.249785	0.777916	0.0818046	1	0.097193	0.786529	0.140169	1	0.068183	0.953359	0.0851225	0.991489	0.0589648	0.714239	0.415658	1	0.0522396	0.747794	0.429333	0.953359	0.0653627	0.953359	0.450244	0.975881	0.147908	1	0.0808731
	0.614193	0.773841	0.861229	1	1	0.169661	0.78941	0.175923	0.906718	0.152105	0.921031	0.130806	0.370649	0.62255	0.55607	0.346979	1	0.0743985	0.618003	0.328594	1	0.0902363	1	0.349944	0.595552	0.0819083	0.62886	0.296421	1	0.0782019	0.769489	0.642469
	1	0.953359	0.47852	0.953359	0.494004	0.0653529	1	0.115041	0.821486	0.0349153	0.975881	0.213796	1	0.0522396	0.632097	0.487549	0.921031	0.140454	0.772671	0.205089	0.610141	0.199569	0.505077	0.31522	0.631934	0.201061	0.631934	0.340212	0.953359	0.178657	0.953359	0.514768
	0.83317	0.585089	0.921031	0.685321	0.83317	0.148346	0.932748	0.0471871	0.72055	0.101219	0.727199	0.653618	1	0.0522396	0.637423	0.46295	1	0.138868	1	0.117007	0.661364	0.0512865	0.420586	0.0651722	0.635517	0.056149	0.953359	0.34695	0.749721	0.11887	0.453553	0.575909
	0.470593	0.921031	0.83317	0.921031	0.421715	0.380247	0.921031	0.474291	0.631934	0.102172	0.549829	0.0683798	0.754494	0.038063	0.953359	0.497901	0.669422	0.0571021	0.841008	0.594108	0.78772	0.0781812	0.30886	0.711786	1	0.0758937	1	0.0758937	0.815967	0.174438	0.589971	0.274845
Female	0.978236	0.953359	1	1	1	0.369385	0.755394	0.786529	1	0.108108	1	0.224951	1	0.0920952	0.887723	0.364152	0.749721	0.114125	0.427459	0.365698	0.265162	0.048723	0.56928	0.176583	1	0.114	1	0.630935	0.689759	0.148043	0.298257	0.953359
	0.786529	0.760881	0.953359	0.595327	0.786529	0.275647	0.840845	0.953359	0.906718	0.0320851	0.755394	0.253092	0.953359	0.0250133	0.594051	0.147908	0.802036	0.0302054	1	1	0.747794	0.0351677	0.669422	0.734584	0.802036	0.0949253	0.802036	0.41875	0.975881	0.039843	0.975881	0.232996
	0.896912	0.773841	0.550551	1	0.83317	0.102751	0.815967	0.128233	0.921031	0.14775	0.887723	0.17465	0.775447	0.479479	0.775447	0.66634	0.495587	0.0801591	0.580964	0.319024	0.863604	0.0326611	1	0.642972	0.703691	0.11817	0.576833	0.321272	1	0.354311	1	0.326532
	0.90787	0.953359	0.661188	1	0.798718	0.101749	1	0.0471871	0.775447	0.0422809	0.754494	0.11328	0.841082	0.0949253	0.688859	0.521561	0.653618	0.0902363	0.556191	0.736998	0.764625	0.358337	0.560855	0.536619	0.660834	0.284475	0.660834	0.13472	1	0.158563	0.887723	0.108457
	0.508424	0.363359	0.802036	0.754494	0.720893	0.242979	0.921031	0.0472602	0.774157	0.128233	0.773841	0.184457	0.574976	0.476801	0.574976	0.261365	0.635517	0.548929	0.622428	0.158224	1	0.118735	1	0.368663	1	0.0440409	1	0.408934	0.953359	0.233949	0.660834	0.444887
	0.634898	1	0.681539	0.953359	0.747794	0.2987	0.737161	0.038963	1	0.235437	1	0.614193	0.773841	0.292713	0.773841	0.298566	0.537204	0.0515949	0.991489	0.463953	0.863604	0.097193	0.824659	0.0819083	0.707829	0.0422809	0.802036	0.276168	0.861229	0.0730341	0.906718	0.415594
	1	1	0.841008	0.953359	0.953359	0.0927592	1	0.471181	0.626967	0.074454	0.547681	0.408879	0.773841	0.0408931	0.773841	0.385406	0.826913	0.0759849	0.826913	0.481631	0.798718	0.0713308	0.798718	0.415658	0.791848	0.0346095	0.791848	0.54722	0.802036	0.174438	0.373266	0.661564
	0.87439	0.755394	0.87439	0.703691	0.660834	0.15341	1	0.0440409	0.906718	0.0683798	0.521634	0.631934	0.747794	0.0902363	0.747794	0.62886	1	0.0694775	1	0.542922	0.953359	0.0553304	0.953359	0.626967	0.563982	0.056149	0.563982	1	0.563761	0.097193	0.769326	0.521561
Mean	0.81403	0.823145	0.794828	0.887531	0.800378	0.218134	0.828915	0.300921	0.844604	0.106071	0.797062	0.295837	0.808807	0.170224	0.746374	0.412301	0.795394	0.126559	0.79558	0.458872	0.80742	0.101849	0.753179	0.422433	0.806053	0.0968382	0.764431	0.485165	0.863468	0.131727	0.749596	0.454236
Standard Deviation	0.176153	0.1717	0.174622	0.140908	0.17361	0.145936	0.166633	0.298494	0.155034	0.0511505	0.158897	0.208038	0.177018	0.189215	0.142036	0.200453	0.176362	0.128183	0.191253	0.250342	0.202506	0.0834191	0.226109	0.206328	0.16449	0.0641604	0.183207	0.276287	0.154549	0.084324	0.231241	0.233013
Standard Error	0.0440383	0.0429251	0.0436554	0.035227	0.0434025	0.0364841	0.0416583	0.0746236	0.0387585	0.0127876	0.0397244	0.0520096	0.0442545	0.0473037	0.0355089	0.0501132	0.0440904	0.0320457	0.0478131	0.0625856	0.0506265	0.0208548	0.0565273	0.0515821	0.0411226	0.0160401	0.0458019	0.0690718	0.0386373	0.021081	0.0578103	0.0582532
Figure 1f	c-Fos /area (arbitray units) Day 5
	WT Control ST	WT K/BxN ST	TASTPM Control ST	TASTPM K/BxN ST
Male	8.5	14	5.5	13.5
	6	17	5	10.5
	5.5	14	6	10
	4	18.5	6	17
Female	5.5	14.5	8	11.5
	3	17	6	13.5
	7	15.5	4.5	9
	4	16	8	14.5
Mean	5.4375	15.8125	6.125	12.4375
Standard Deviation	1.7816	1.62431	1.27475	2.66509
Standard Error	0.629892	0.574281	0.450694	0.94225

## Sheet: Figure 2
Figure 2b	IBA1+ cells/area (arbitrary units)
	WT Control ST	WT K/BxN ST	TASTPM Control ST	TASTPM K/BxN ST
Male	15	27	21	26
	16	17	17	24
	13	28	21	33
	19	34	19	19
Female	12	19	15	21
	14.5	23	14	27
	20	26	20	22
	16	31	16	24
Mean	15.6875	25.625	17.875	24.5
Standard Deviation	2.7378	5.75543	2.74838	4.30946
Standard Error	0.967958	2.03485	0.971698	1.52362
Figure 2c	p-p38/IBA1+ cells/area (arbitrary units)
	WT Control ST	WT K/BxN ST	TASTPM Control ST	TASTPM K/BxN ST
Male	9	18	10	9
	5	13.5	9.5	11
	8.5	12	13	13.5
	6	11.5	10.5	18
Female	8	10	9	16
	5	9.5	8.5	11
	7	15.5	10.5	12.5
	5.5	11.5	11.5	9
Mean	6.75	12.6875	10.3125	12.5
Standard Deviation	1.60357	2.86528	1.43769	3.21825
Standard Error	0.566947	1.01303	0.508302	1.13782
Figure 2e	CD68 Intensity/area (arbitrary units)
	WT Control ST	WT K/BxN ST	TASTPM Control ST	TASTPM K/BxN ST
	23.6736	27.5544	28.781	38.8793
	15.458	32.5863	32.321	42.47
	19.546	25.5246	35.1967	43.3434
	21.787	29.541	32.889	51.678
Mean	20.1161	28.8016	32.2969	44.0927
Standard Deviation	3.53414	3.00915	2.6534	5.41327
Standard Error	1.76707	1.50457	1.3267	2.70664
Figure 2g	TREM2 Intensity/area (arbitrary units)
	WT Control ST	WT K/BxN ST	TASTPM Control ST	TASTPM K/BxN ST
	15.6177	19.8	21.9777	24.8873
	11.722	21.4	21.686	29.176
	16.093	23.3363	17.5143	26.8087
	18.7711	16.3711	23.705	26.705
Mean	15.5509	20.2269	21.2208	26.8943
Standard Deviation	2.90566	2.94924	2.6267	1.75853
Standard Error	1.45283	1.47462	1.31335	0.879263
Figure 2i	CX3CR1+ P2Y12+ cells
	WT Control ST	WT K/BxN ST	TASTPM Control ST	TASTPM K/BxN ST
	3320.35	3514.78	1902.62	3078.76
	4403.09	5529.95	1079.27	1578.6
	4188.88	4620.28	1988.85	6859.83
	640.882	4258.21	1240.3	1722.65
	1453.53	7310.36
	1844.6	4531.57
	1025.31	3580.21
		5058.95
Mean	2410.95	4800.54	1552.76	3309.96
Standard Deviation	1540.95	1221.2	459.857	2461.18
Standard Error	582.426	431.76	229.929	1230.59
Figure 2j	CX3CR1+ P2Y12- cells
	WT Control ST	WT K/BxN ST	TASTPM Control ST	TASTPM K/BxN ST
	393.516	198.016	420.944	3555.9
	607.678	136.364	489.024	3284.13
	62.2435	474.8	81.7338	655.953
	1.08624	175.058	978.793	4504.32
	18.607	486.731
	0	16.319
	23.4505	50.6003
		516.892
Mean	158.083	256.848	492.624	3000.08
Standard Deviation	242.888	204.601	369.839	1647.96
Standard Error	91.803	72.3375	184.919	823.978
Figure 2k	CX3CR1+ P2Y12- MHCII+ cells
	WT Control ST	WT K/BxN ST	TASTPM Control ST	TASTPM K/BxN ST
	263.04	12.8342	337.202	2184.45
	774.532	233.235	347.561	2348.37
	14.1959	21.4984	59.9381	368.441
	0	550.626	828.113	3695.39
	7.66169	5.09968
	33.0236	3.81889
	9.11962	411.039
		4.79071
Mean	157.367	155.368	393.204	2149.16
Standard Deviation	287.858	218.475	319.078	1366.59
Standard Error	108.8	77.2425	159.539	683.295
Figure 2l	CX3CR1+ P2Y12- CD11c+ cells
	WT Control ST	WT K/BxN ST	TASTPM Control ST	TASTPM K/BxN ST
	32.3581	14.3721	113.889	477.14
	122.566	12.8342	160.976	447.54
	5.45996	30.5427	9.5356	83.059
	0	26.1052	262.755	285.013
	4.37811	80.8087
	0	1.01994
	2.60561	5.72834
		61.8621
Mean	23.9096	29.1592	136.789	323.188
Standard Deviation	44.9508	28.2195	105.151	181.001
Standard Error	16.9898	9.97709	52.5755	90.5005
Figure 2m	CX3CR1+ P2Y12- MerTK+ cells
	WT Control ST	WT K/BxN ST	TASTPM Control ST	TASTPM K/BxN ST
	356.982	9.62567	341.668	3049.43
	392.416	394.279	257.317	3231.24
	34.9438	21.4984	81.7338	596.321
	1.08624	682.175	978.793	4391.15
	18.607	1.01994
	0	8.59251
	20.8449	503.145
		47.9071
Mean	117.84	208.53	414.878	2817.04
Standard Deviation	176.175	274.908	391.224	1595.3
Standard Error	66.5879	97.1945	195.612	797.652

## Sheet: Figure 3
Figure 3b	CD45low CD11b+ CX3CR1+ cells
	WT Control ST	WT K/BxN ST	TASTPM Control ST	TASTPM K/BxN ST
	3717	3709.61	3028.12	6677.3
	3600.75	5653.48	2313.41	4894.46
	4252.22	5111.74	3436.9	7530.69
	638.71	4883.2	2235.28	6252.12
	1469.95	8197.38
	1844.6	4546.87
	1048.76	3631.77
		5581.34
Mean	2587.2	5104.86	2926.15	6367.48
Standard Deviation	1460.98	1546.07	568.644	1345.14
Standard Error	552.199	546.617	284.322	672.571
Figure 3c	rlog Counts of top 20 transcripts in dataset
	TASTPM K/BxN ST				TASTPM Control ST			WT K/BxN ST				WT Control ST
Cst3	17.7961	18.6345	18.8025	18.9015	19.0171	19.4175	18.787	18.1331	18.5042	19.0091	18.9467	19.1236	18.936	19.0277
Ctss	17.1347	17.9258	17.8979	17.9043	18.262	17.9095	17.7664	17.2044	17.421	17.9818	17.8663	18.3907	18.0507	17.7691
Hexb	16.4715	17.3853	17.7305	17.7952	18.0228	17.8345	17.6488	16.9016	17.4126	17.8499	17.7484	17.8987	17.9019	17.9248
Csf1r	16.5349	17.2811	18.0587	17.9247	17.7669	17.2568	18.0166	17.0942	17.5586	17.9214	18.0657	18.1769	17.8946	18.0433
Serinc3	16.7361	17.3785	17.8122	17.7833	17.8937	17.686	17.7939	17.046	17.3671	17.7643	17.6592	17.7821	17.7427	17.7838
Ctsd	16.6004	17.5731	17.7341	17.818	17.7586	17.6403	17.7899	16.7111	17.094	17.9153	17.7061	18.1108	17.7156	17.8489
Laptm5	16.4184	16.8604	17.1871	17.1645	17.1562	17.1383	17.167	16.829	16.9391	17.1843	17.1953	17.3591	17.1355	17.2292
C1qc	15.9835	17.1168	17.2074	17.2039	17.2366	17.4242	17.2333	16.3748	16.7262	17.2982	17.0843	17.4854	17.0958	17.1908
P2ry12	15.3874	16.3881	16.7495	16.7798	17.2775	16.9304	16.7367	16.1109	16.5945	17.0742	17.067	17.1496	17.2823	17.2389
Itm2b	16.277	16.8331	16.866	16.9147	17.196	17.0484	16.7312	16.4783	16.6561	16.9964	16.8651	17.3085	17.0777	16.9833
C1qb	15.9124	17.0811	17.1164	17.1433	17.2604	17.3532	17.0735	16.274	16.5888	17.1765	16.952	17.4285	17.0528	17.0244
Cx3cr1	15.4013	16.3777	17.0291	16.9185	16.9818	16.6222	16.8756	16.2594	16.7451	17.1226	17.1982	16.9689	17.2855	17.388
Selplg	15.8304	16.4818	17.1021	17.1549	17.215	16.957	16.9579	16.2195	16.5735	17.0914	16.9968	17.1437	16.8533	17.1429
Cd81	15.6028	16.4921	16.8135	16.8684	17.0687	16.9808	16.591	15.9434	16.2822	16.9246	16.7784	17.0196	16.8638	16.8146
Tmem119	15.5856	16.414	17.0963	17.2261	17.099	16.9095	16.855	15.9747	16.4135	17.079	16.9784	17.0461	16.8727	16.9684
Ctsb	16.2839	17.0038	16.7399	16.6888	16.9297	16.4625	16.8036	16.3186	16.4671	16.8378	16.7341	17.108	16.7784	16.673
Tmsb4x	16.9102	16.6991	16.0723	16.0997	16.5111	16.7948	15.8972	16.8375	16.6518	16.3659	16.1876	16.4241	16.3382	16.3038
B2m	16.118	16.3477	16.0572	16.1378	16.7158	16.9738	16.276	16.079	16.1176	16.4165	16.3041	16.6972	16.4119	16.2306
C1qa	15.3319	16.4675	16.5938	16.6813	16.3498	16.89	16.6273	15.7707	16.1356	16.6283	16.5101	16.866	16.5254	16.5834
Lyz2	18.6265	17.7011	13.952	13.7883	14.04	14.7283	14.2982	18.5796	18.3489	13.7223	13.6343	14.5478	13.9725	13.598
Mobp	6.49164	6.81079	7.53406	7.13138	7.19428	7.25386	7.2032	6.25041	6.44205	6.60551	6.36652	6.25128	7.1138	6.60425
Flt3	8.10078	7.13192	6.1309	6.79206	6.23912	6.20671	6.39362	7.69494	7.62732	6.13123	6.22098	6.39552	6.12517	6.12718
Gfap	6.41458	6.57191	6.59558	6.86356	6.63672	6.99233	6.69922	6.4481	6.6437	6.67624	6.65335	6.93689	6.71955	6.41356
Btla	7.33439	6.91588	6.14238	6.44027	6.36992	6.35934	6.24065	6.59143	7.19897	6.44137	6.1656	6.31941	6.20659	6.31397
Zbtb46	6.297	6.3109	6.76115	6.34318	6.52196	6.59746	6.66653	6.54052	6.07401	6.69282	6.51268	6.11192	6.05567	6.18637
Irf4	6.07082	6.17324	6.58674	5.96689	6.11569	6.3139	6.22491	6.76315	6.1959	5.93268	6.4506	6.16293	6.48076	5.93122
Flt1	6.4301	6.31724	5.7286	5.74687	5.72116	5.72156	5.7203	6.08644	6.2099	5.72209	5.72761	5.72048	5.73412	5.7206
Klf4	6.13379	6.06733	6.51987	5.76559	5.929	5.98547	5.94734	6.31853	6.01831	5.76538	5.6108	5.58203	5.58156	5.58212
Atp1b2	5.59748	5.51008	5.44975	5.62611	5.66097	5.72595	5.91191	5.69092	5.58772	5.75105	5.67679	5.61337	5.80734	5.68616
Eno2	5.10924	5.21547	5.20135	5.49376	5.03592	5.2178	5.03557	5.06434	5.10985	5.3264	5.25	5.03564	5.03539	5.03569
Aqp4	5.23532	5.01925	5.02091	5.01515	5.29077	5.27523	5.01455	5.18927	5.01449	5.37894	5.44313	5.01463	5.25862	5.01468
Aldh1l1	4.85063	5.05068	5.62145	4.85086	5.31935	5.06697	4.85028	4.8593	4.85022	4.85104	5.22061	4.85036	5.1915	4.99804
Stmn2	4.58737	4.57937	4.54441	4.71161	4.54416	4.68776	4.54822	4.54389	4.64996	4.54444	4.54425	4.5484	4.85441	4.57952
Syn1	4.04445	4.0089	4.32009	3.96397	4.0676	3.9766	3.91151	3.93101	4.04598	3.91181	3.9117	3.91154	3.91144	3.91156
Fgfr3	3.93084	3.86325	4.29118	3.86344	3.86335	3.92601	3.94513	3.8632	4.05072	3.86351	3.9473	3.86323	3.86313	3.86325

## Sheet: Figure 4
Figure 4c	GSEA analysis
	Neuropathic Denk	Neuropathic Jeong	Neuropathic Fiore	LPS	DAM	TNFtg	ALS
Overlap between gene lists	0.2	0.4	1.9	12.2	3.7	5.2	13.7
Normalised Enrichment Score	0.3	-1.12	-1.67	-1.39	-1.47	1.43	2.36
Figure 4e	Pathway Analysis WT K/BxN ST specific transcripts
	-LOG(p-adj-value)
Mitotic Roles of Polo-Like Kinase	5.91
Urea Cycle	4.08
LXR/RXR Activation	3.71
STAT3 Pathway	3.41
PI3K/AKT Signaling	2.25
Figure 4f	Pathway Analysis common transcripts between WT and TASTPM K/BxN ST
	-LOG(p-adj-value)
Antigen Presentation Pathway	5.31
Glucocorticoid Receptor Signaling	2.88
Phagosome Formation	2.79
Eicosanoid Signaling	2.04
Interferon Signaling	1.65
Figure 4g	Pathway Analysis TASTPM K/BxN ST specific transcripts
	-LOG(p-adj-value)
Glycolysis I	5.31
TCA Cycle II	2.27
Gluconeogenesis I	2.24
Phagosome Maturation	2.21
HIF1α Signaling	1.81

## Sheet: Figure 5
Figure 5a	Upstream Regulator Analysis WT K/BxN ST
	-LOG(p-adj-value)
lipopolysaccharide	31.5243
CSF2	22.3028
IL4	22.0721
PTGER2	21.767
IL6	21.3169
Figure 5b	Upstream Regulator Analysis TASTPM K/BxN ST
	-LOG(p-adj-value)
IL4	34.9957
lipopolysaccharide	29.7077
IFNG	27.4067
CSF2	22.8996
IL1B	20.9508
Figure 5d	CD45low CD11b+ CX3CR1+ TLR4+ cells
	WT Control ST	WT K/BxN ST	TASTPM Control ST	TASTPM K/BxN ST
	283.916	792.513	100.491	262.561
	214.232	390.114	209.756	141.585
	434.613	399.255	373.251	138.432
	64.0882	516.799	63.5094	110.373
	80.995	365.137
	188.706	416.259
	139.4	252.947
		404.017
Mean	211.092	447.575	227.833	180.859
Standard Deviation	137.34	170.816	137.276	70.773
Standard Error	51.9096	60.3924	68.6378	35.3865
Figure 5f	TLR4 MFI CD45low CD11b+ CX3CR1+ cells
	WT Control ST	WT K/BxN ST	TASTPM Control ST	TASTPM K/BxN ST
	396	840	375	0
	262	545	569	0
	500	705	546	413
	351	594	0	0
	524	702
	429	757
	482	556
		580
Mean	410.333	671.286	496.667	137.667
Standard Deviation	96.9921	110.381	105.992	238.446
Standard Error	36.6596	39.0255	52.9961	119.223

## Sheet: Figure 6
Figure 6b	Gal-3 Intensity/area (arbitrary units)
	WT Control ST	WT K/BxN ST	TASTPM Control ST	TASTPM K/BxN ST
Male	51.402	72.2773	39.781	63.752
	44.9343	55.149	50.6723	64.9123
	56.8463	51.489	55.664	57.202
	39.9223	84.009	49.9657	69.7557
Female	44.501	63.752	41.789	52.49
	41.258	58.4967	47.6423	71.333
	40.322	69.409	42.883	51.24
	45.057	52.388	51.505	59.949
Mean	45.5304	63.3712	47.4878	61.3293
Standard Deviation	5.86754	11.3075	5.50802	7.45129
Standard Error	2.07449	3.99781	1.94738	2.63443
Figure 6c	Gal-3/IBA1+ cells/area (arbitrary units)
	WT Control ST	WT K/BxN ST	TASTPM Control ST	TASTPM K/BxN ST
Male	9	13	10	9
	8.5	14.5	9	13
	10	11	10	13
	7	12	8	12
Female	9	11	7	11
	8.5	14	9.5	13.5
	9	12	10	10.5
	7	12	9	11
Mean	8.5	12.4375	9.0625	11.625
Standard Deviation	1.0351	1.29387	1.08356	1.52947
Standard Error	0.365963	0.457453	0.383097	0.54075
Figure 6d	Gal-3 Intensity in IBA1+ cells/area (arbitrary units)
	WT Control ST	WT K/BxN ST	TASTPM Control ST	TASTPM K/BxN ST
Male	15.423	31.723	16.002	29.981
	9.234	33.459	13.409	33.87
	10.004	29.765	13.009	36.78
	11.655	36.676	9.94	35.013
Female	12.5083	38.6313	9.697	33.2527
	15.1943	30.5743	12.798	23.9097
	9.627	25.4127	10.7587	26.501
	10.011	29.8583	12.1137	26.825
Mean	11.7071	32.0125	12.2159	30.7665
Standard Deviation	2.47368	4.1927	2.08342	4.6502
Standard Error	0.874579	1.48234	0.7366	1.6441
Figure 6f	Gal-3 Intensity /area (arbitrary units)
	WT Control ST	WT K/BxN ST
Male	39.9623	55.026
	44.916	52.828
	45.5777	47.949
	39.9623	42.357
Female	32.489	51.092
	49.762	41.219
	44.401	46.21
	39.982	47.982
Mean	42.1315	48.0829
Standard Deviation	5.21007	4.82867
Standard Error	1.84204	1.70719
Figure 6f	CGRP Intensity/area (arbitrary units)
	WT Control ST	WT K/BxN ST
Male	35.7343	57.894
	47.073	53.955
	45.9363	63.2677
	55.109	52.34
Female	39.839	49.987
	42.578	61.208
	45.9363	51.456
	51.457	55.578
Mean	45.4579	55.7107
Standard Deviation	6.17151	4.74221
Standard Error	2.18196	1.67662
Figure 6h	IB4 Intensity/area (arbitrary units)
	WT Control ST	WT K/BxN ST
Male	24.8217	26.4587
	29.6973	26.9343
	29.7803	29.0413
	39.09	31.309
Female	27.89	33.509
	22.872	37.802
	31.098	22.403
	33.082	25.607
Mean	29.7914	29.133
Standard Deviation	5.00285	4.90999
Standard Error	1.76878	1.73594

## Sheet: Figure 7
Figure 7a	anti-Galectin-3						anti-GAPDH
	Lys = Lysate	s/n = Supernatant	Cntl = Control serum	K/BxN = K/BxN serum
Figure 7b	Relative expression lysates
	PBS		Capsaicin
	WT Control ST	WT K/BxN ST	WT Control ST	WT K/BxN ST
Galectin-3/GADPH ratio	0.3	2	0.5	2.2
	0.4	1.8	0.6	1.8
	0.2	1.6	0.8	2.3
	0.7	1.2	0.2	1.5
	0.1	1	0.12	0.9
Mean	0.34	1.52	0.444	1.74
Standard Deviation	0.230217	0.414729	0.282276	0.568331
Standard Error	0.102956	0.185472	0.126238	0.254165
Figure 7c	Relative expression supernatans
	PBS		Capsaicin
	WT Control ST	WT K/BxN ST	WT Control ST	WT K/BxN ST
Galectin-3/GADPH ratio	0.1	1	0.56	2.67
	0.2	0.8	0.39	2.35
	0.3	0.4	2.37	3.02
	0.4	0.9	0.5	2.98
	0.16	0.58	0.2	2
Mean	0.232	0.736	0.804	2.604
Standard Deviation	0.118828	0.243885	0.886076	0.43247
Standard Error	0.0531413	0.109069	0.396265	0.193406
Figure 7d	Transcript exrpression across sensory neuron subsets from published scRNA-seq data
	NF1	NF2	NF3	NF4	NF5	NP1	NP2	NP3	PEP1	PEP2	TH
Lgals3	0	0	0	0	0	0.192	0.375	0.5	0	0	0.034
Calca	0	0	0.083	0	0	0.2	0.875	0.083	0.781	1	0.009
Trpv1	0	0	0	0.045	0	0.032	0.281	0.583	0.313	0.059	0
P2rx3	0.032	0	0.167	0	0	0.856	0.469	0.583	0.156	0.353	0.099
Sst	0	0	0	0	0	0	0.031	0.833	0.016	0	0
Scn11a	0	0	0	0	0	0.904	0.781	0.833	0.313	0.176	0.33
Scn10a	0	0	0	0	0	0.76	0.625	0.417	0.281	0.588	0.227
Ntrk1	0	0	0	0.045	0	0.072	0.594	0.167	0.5	0.882	0.03
Ntrk2	0.806	0.417	0	0	0.077	0.016	0.063	0	0.063	0	0.077
Ntrk3	0.161	0.271	1	0.545	0.731	0.104	0.063	0	0.031	0.176	0.309
Figure 7f	Gal-3 Intensity/area (arbitrary units)
	WT Control ST	WT K/BxN ST
Male	22.3627	31.693
	23.799	26.172
	24.9163	22.118
	16.529	27.866
Female	27.866	28.2913
	19.927	33.048
	25.515	37.896
	23.409	24.954
Mean	23.0405	29.0048
Standard Deviation	3.509	5.01847
Standard Error	1.24062	1.7743
Figure 7g	CGRP Intensity/area (arbitrary units)
	WT Control ST	WT K/BxN ST
Male	37.5983	47.064
	39.403	38.348
	32.1933	39.981
	28.881	42.0583
Female	37.27	36.567
	32.811	47.836
	27.764	49.7297
	34.543	32.762
Mean	33.808	41.7933
Standard Deviation	4.18505	5.99266
Standard Error	1.47964	2.11873
Figure 7h	IB4 Intensity/area (arbitrary units)
	WT Control ST	WT K/BxN ST
Male	10.6997	12.459
	10.8417	13.981
	10.469	18.88
	16.543	10.982
Female	15.789	11.5007
	11.098	13.1547
	9.87	14.5963
	13.456	10.589
Mean	12.3458	13.2678
Standard Deviation	2.58804	2.67157
Standard Error	0.915011	0.944543
Figure 7i	Gal-3/CGRP+ cells/area
	WT Control ST	WT K/BxN ST
Male	14	13
	13	15
	9	14
	15	15
Female	8	20
	12	17
	11	19
	16	15
Mean	12.25	16
Standard Deviation	2.81577	2.44949
Standard Error	0.995526	0.866025

## Sheet: Figure 8
Figure 8b	50% PWT (g)
	Gal-3
	WT			TLR4 KO
	0 min	30 min	60 min	0 min	30 min	60 min
	0.77	0.1	0.32	0.74	0.77	0.81
	0.75	0.09	0.33	0.71	0.88	0.9
	0.95	0.43	0.52	0.81	0.88	0.83
	0.65	0.09	0.25	0.82	0.91	0.73
	0.75	0.12	0.09	0.82	0.67	0.76
	0.7	0.22	0.34	0.75	0.66	0.74
	0.81	0.09	0.22	0.76	0.58	0.9
	0.92	0.33	0.41	0.89	0.78	0.79
	0.89	0.11	0.12	0.79	0.59	0.65
	0.76	0.12	0.33	0.71	0.77	0.88
	0.66	0.27	0.35	0.76	0.58	0.66
	0.7	0.19	0.31	0.92	0.95	0.71
	0.91	0.41	0.65
	0.92	0.31	0.46
Mean	0.795714	0.205714	0.335714	0.79	0.751667	0.78
Standard Deviation	0.104124	0.123458	0.147425	0.0659201	0.134491	0.0868646
Standard Error	0.0278282	0.0329954	0.0394009	0.0190295	0.0388243	0.0250756
Figure 8d	50% PWT (g)
	Day 0				Day 2				Day 5				Day 5 + 3 hours post GB1107 injection
	WT Control ST +GB117	WT K/BxN + GB117	WT K/BxN + 0.1% DMSO	TASTPM K/BxN ST + GB1107	WT Control ST +GB117	WT K/BxN + GB117	WT K/BxN + 0.1% DMSO	TASTPM K/BxN ST + GB1107	WT Control ST +GB117	WT K/BxN + GB117	WT K/BxN + 0.1% DMSO	TASTPM K/BxN ST + GB1107	WT Control ST +GB117	WT K/BxN + GB117	WT K/BxN + 0.1% DMSO	TASTPM K/BxN ST + GB1107
	0.953359	0.953359	1	0.906718	0.906718	0.129712	0.138868	0.443514	0.504588	0.108246	0.101344	0.276811	0.921031	0.895725	0.125771	0.479355
	0.953359	0.769326	0.953359	1	0.686114	0.275647	0.21131	0.183088	0.476801	0.0751942	0.0792205	0.0751441	0.83317	0.346979	0.0889432	0.344807
	0.953359	0.975881	0.852944	0.953359	0.953359	0.171761	0.0872731	0.580964	0.821486	0.13868	0.0488049	0.348324	0.496792	0.815967	0.067074	0.365511
	0.769326	0.747794	0.773841	0.975881	0.760881	0.349944	0.529315	0.409223	0.887723	0.0648896	0.0421624	0.230064	0.494567	0.516608	0.0422809	0.311379
	0.727199	0.747794	0.669093	0.921031	0.91933	0.335213	0.34299	0.338151	1	0.2233	0.265162	0.451417	0.775247	0.39202	0.0412093	0.433685
	0.769326	1	0.707829	0.786529	0.614193	0.45538	0.126264	0.179277	0.759461	0.128099	0.16064	0.338411	0.723066	0.400391	0.119275	0.563761
	0.56574	0.906718	0.74085	0.773841	0.87439	0.124896	0.11817	0.0995443	0.574976	0.236887	0.0950989	0.281983	0.802036	0.335446	0.148162	0.136369
	0.853126	0.81532	0.669093	0.611228	0.953359	0.126848	0.0892832	0.0770603	0.37093	0.0808731	0.152105	0.281983	0.521761	0.550551	0.411263	0.33172
Mean	0.818099	0.864524	0.795876	0.866073	0.833543	0.246175	0.205434	0.288853	0.674496	0.132021	0.118067	0.285517	0.695959	0.531711	0.130497	0.370823
Standard Deviation	0.137746	0.106343	0.127132	0.132053	0.129958	0.12614	0.155665	0.181287	0.223687	0.065798	0.073176	0.108033	0.168323	0.214907	0.119996	0.127443
Standard Error	0.0487006	0.0375979	0.0449479	0.0466877	0.0459471	0.0445973	0.055036	0.0640946	0.0790854	0.0232631	0.0258716	0.0381955	0.0595113	0.0759811	0.0424251	0.045058

## Sheet: Figure 9
Figure 9c	P2Y12 MFI CX3CR1+ CD11b+ cells
	WT Control ST	WT K/BxN ST	TASTPM Control ST	TASTPM K/BxN ST
	3305	5060	4133	901
	2998	4273	4398	0
	3345	4701	3060	3352
	3925	4811	1495	0
	3575	6588
	3186	4024
	3816	4751
		5393
Mean	3389	4886.86	3863.67	1417.67
Standard Deviation	324.029	827.039	708.496	1734.7
Standard Error	122.471	292.403	354.248	867.35
Figure 9d	P2Y12+ TLR4+ cells
	WT Control ST	WT K/BxN ST	TASTPM Control ST	TASTPM K/BxN ST
	283.916	770.053	550.465	261.228
	246.161	428.986	109.756	141.585
	425.877	393.113	373.251	366.312
	64.0882	524.317	63.5094	110.373
	76.6169	343.718
	174.553	405.757
	139.4	237.826
		407.21
Mean	211.869	443.396	344.491	256.375
Standard Deviation	136.887	168.127	221.758	112.442
Standard Error	51.7386	59.442	110.879	56.2208
Figure 9e	P2Y12+ TLR4- cells
	WT Control ST	WT K/BxN ST	TASTPM Control ST	TASTPM K/BxN ST
	3022.87	4657.22	1274	2789.54
	4136.33	4355.11	2175.61	1411.79
	4815.69	2304.93	2912.45	6472.22
	559.414	6755.98	2407.13	1599.7
	1357.21	4108.3
	1632.31	3118.12
	871.575	4757.88
		3054.88
Mean	2587.3	4293.94	2120.68	3557.85
Standard Deviation	1678.83	1401.53	820.604	2616.24
Standard Error	634.538	495.516	410.302	1308.12
Figure 9f	P2Y12- TLR4- cells
	WT Control ST	WT K/BxN ST	TASTPM Control ST	TASTPM K/BxN ST
	394.56	107.487	372.932	3525.24
	441.854	470.635	126.829	3278.44
	58.9676	141.275	215.232	655.953
	1.08624	856.948	956.377	4472.19
	16.4179	11.2193
	0	43.9173
	20.8449	516.892
		188.435
Mean	152.148	306.91	238.331	2486.54
Standard Deviation	207.734	315.5	124.667	1590.13
Standard Error	78.516	111.546	62.3333	795.067

## Sheet: Supplementary Figure 1
Sup Fig1a	Clinical Score (0-12)
	Day 0				Day 2				Day 5				Day 10				Day 15				Day 20				Day 25				Day 30
	Male WT Control ST	Male WT K/BxN ST	Female WT Control ST	Female WT K/BxN ST	Male WT Control ST	Male WT K/BxN ST	Female WT Control ST	Female WT K/BxN ST	Male WT Control ST	Male WT K/BxN ST	Female WT Control ST	Female WT K/BxN ST	Male WT Control ST	Male WT K/BxN ST	Female WT Control ST	Female WT K/BxN ST	Male WT Control ST	Male WT K/BxN ST	Female WT Control ST	Female WT K/BxN ST	Male WT Control ST	Male WT K/BxN ST	Female WT Control ST	Female WT K/BxN ST	Male WT Control ST	Male WT K/BxN ST	Female WT Control ST	Female WT K/BxN ST	Male WT Control ST	Male WT K/BxN ST	Female WT Control ST	Female WT K/BxN ST
	0	0	0	0	0	6	0	4	0	10	0	9	0	5	0	5	0	4	0	3	0	0	0	0	0	0	0	0	0	0	0	0
	0	0	0	0	0	8	0	6	0	11	0	11	0	6	0	6	0	5	0	5	0	0	0	0	0	0	0	0	0	0	0	0
	0	0	0	0	0	6	0	3	0	12	0	9	0	5	0	4	0	4	0	3	0	0	0	0	0	0	0	0	0	0	0	0
	0	0	0	0	0	6	0	8	0	12	0	12	0	9	0	8	0	7	0	9	0	0	0	0	0	0	0	0	0	0	0	0
	0	0	0	0	0	8	0	6	0	11	0	11	0	7	0	6	0	6	0	6	0	0	0	0	0	0	0	0	0	0	0	0
	0	0	0	0	0	7	0	4	0	10	0	9	0	5	0	5	0	4	0	3	0	0	0	0	0	0	0	0	0	0	0	0
	0	0	0	0	0	8	0	6	0	11	0	12	0	7	0	6	0	6	0	6	0	0	0	0	0	0	0	0	0	0	0	0
	0	0	0	0	0	9	0	7	0	12	0	12	0	7	0	7	0	6	0	7	0	0	0	0	0	0	0	0	0	0	0	0
Mean	0	0	0	0	0	7.25	0	5.5	0	11.125	0	10.625	0	6.375	0	5.875	0	5.25	0	5.25	0	0	0	0	0	0	0	0	0	0	0	0
Standard Deviation	0	0	0	0	0	1.16496	0	1.69031	0	0.834523	0	1.40789	0	1.40789	0	1.24642	0	1.16496	0	2.18763	0	0	0	0	0	0	0	0	0	0	0	0
Standard Error	0	0	0	0	0	0.411877	0	0.597614	0	0.295048	0	0.497763	0	0.497763	0	0.440677	0	0.411877	0	0.773443	0	0	0	0	0	0	0	0	0	0	0	0
Sup Fig1b	50% PWT (g)
	Day 0				Day 2				Day 5				Day 10				Day 15				Day 20				Day 25				Day 30
	Male WT Control ST	Male WT K/BxN ST	Female WT Control ST	Female WT K/BxN ST	Male WT Control ST	Male WT K/BxN ST	Female WT Control ST	Female WT K/BxN ST	Male WT Control ST	Male WT K/BxN ST	Female WT Control ST	Female WT K/BxN ST	Male WT Control ST	Male WT K/BxN ST	Female WT Control ST	Female WT K/BxN ST	Male WT Control ST	Male WT K/BxN ST	Female WT Control ST	Female WT K/BxN ST	Male WT Control ST	Male WT K/BxN ST	Female WT Control ST	Female WT K/BxN ST	Male WT Control ST	Male WT K/BxN ST	Female WT Control ST	Female WT K/BxN ST	Male WT Control ST	Male WT K/BxN ST	Female WT Control ST	Female WT K/BxN ST
	1	0.774845	0.978236	0.953359	0.786529	0.611468	1	0.369385	1	0.128039	1	0.108108	0.953359	0.125771	1	0.0920952	0.802036	0.298257	0.749721	0.114125	1	0.105067	0.265162	0.048723	0.953359	0.0963972	1	0.114	0.953359	0.0485662	0.689759	0.148043
	0.975881	0.760881	0.786529	0.760881	1	0.0632621	0.786529	0.275647	0.521936	0.12238	0.906718	0.0320851	0.760881	0.0865373	0.953359	0.0250133	1	0.0891487	0.802036	0.0302054	1	0.0571021	0.747794	0.0351677	0.896912	0.0802012	0.802036	0.0949253	0.975881	0.0386358	0.975881	0.039843
	0.795594	1	0.896912	0.773841	0.769326	0.164647	0.83317	0.102751	1	0.12238	0.921031	0.14775	0.661188	0.0858444	0.775447	0.479479	0.641723	0.107039	0.495587	0.0801591	0.602634	0.178418	0.863604	0.0326611	1	0.103787	0.703691	0.11817	0.545293	0.0429892	1	0.354311
	0.747794	0.841082	0.90787	0.953359	1	0.249785	0.798718	0.101749	1	0.097193	0.775447	0.0422809	1	0.068183	0.841082	0.0949253	0.991489	0.0589648	0.653618	0.0902363	1	0.0522396	0.764625	0.358337	0.953359	0.0653627	0.660834	0.284475	0.975881	0.147908	1	0.158563
	0.614193	0.773841	0.508424	0.363359	1	0.169661	0.720893	0.242979	0.906718	0.152105	0.774157	0.128233	0.370649	0.62255	0.574976	0.476801	1	0.0743985	0.635517	0.548929	1	0.0902363	1	0.118735	0.595552	0.0819083	1	0.0440409	1	0.0782019	0.953359	0.233949
	1	0.953359	0.634898	1	0.494004	0.0653529	0.747794	0.2987	0.821486	0.0349153	1	0.235437	1	0.0522396	0.773841	0.292713	0.921031	0.140454	0.537204	0.0515949	0.610141	0.199569	0.863604	0.097193	0.631934	0.201061	0.707829	0.0422809	0.953359	0.178657	0.861229	0.0730341
	0.83317	0.585089	1	1	0.83317	0.148346	0.953359	0.0927592	0.72055	0.101219	0.626967	0.074454	1	0.0522396	0.773841	0.0408931	1	0.138868	0.826913	0.0759849	0.661364	0.0512865	0.798718	0.0713308	0.635517	0.056149	0.791848	0.0346095	0.749721	0.11887	0.802036	0.174438
	0.470593	0.921031	0.87439	0.755394	0.421715	0.380247	0.660834	0.15341	0.631934	0.102172	0.906718	0.0683798	0.754494	0.038063	0.747794	0.0902363	0.669422	0.0571021	1	0.0694775	0.78772	0.0781812	0.953359	0.0553304	1	0.0758937	0.563982	0.056149	0.815967	0.174438	0.563761	0.097193
Mean	0.804653	0.826266	0.823407	0.820024	0.788093	0.231596	0.812662	0.204672	0.825328	0.10755	0.86388	0.104591	0.812571	0.141429	0.805042	0.19902	0.878213	0.120529	0.712574	0.132589	0.832732	0.101512	0.782108	0.102185	0.833329	0.0950951	0.778777	0.0985813	0.871183	0.103533	0.855753	0.159922
Standard Deviation	0.191848	0.132757	0.171715	0.213371	0.226092	0.184372	0.114561	0.105972	0.184622	0.0344277	0.128726	0.0664549	0.223436	0.196318	0.131114	0.190482	0.15329	0.0787657	0.165755	0.170064	0.187388	0.0574909	0.226488	0.107732	0.179142	0.0454678	0.155522	0.0821397	0.158578	0.0590588	0.160935	0.0996594
Standard Error	0.0678285	0.0469365	0.0607105	0.075438	0.0799354	0.0651855	0.0405036	0.0374667	0.0652736	0.012172	0.0455114	0.0234954	0.0789967	0.0694088	0.0463558	0.0673454	0.0541963	0.0278479	0.0586031	0.0601267	0.0662516	0.0203261	0.0800757	0.0380889	0.0633362	0.0160753	0.0549854	0.0290408	0.0560658	0.0208804	0.0568992	0.0352349
Sup Fig1c	Clinical Score (0-12)
	Day 0				Day 2				Day 5				Day 10				Day 15				Day 20				Day 25				Day 30
	Male TASTPM Control ST	Male TASTPM K/BxN ST	Female TASTPM Control ST	Female TASTPM K/BxN ST	Male TASTPM Control ST	Male TASTPM K/BxN ST	Female TASTPM Control ST	Female TASTPM K/BxN ST	Male TASTPM Control ST	Male TASTPM K/BxN ST	Female TASTPM Control ST	Female TASTPM K/BxN ST	Male TASTPM Control ST	Male TASTPM K/BxN ST	Female TASTPM Control ST	Female TASTPM K/BxN ST	Male TASTPM Control ST	Male TASTPM K/BxN ST	Female TASTPM Control ST	Female TASTPM K/BxN ST	Male TASTPM Control ST	Male TASTPM K/BxN ST	Female TASTPM Control ST	Female TASTPM K/BxN ST	Male TASTPM Control ST	Male TASTPM K/BxN ST	Female TASTPM Control ST	Female TASTPM K/BxN ST	Male TASTPM Control ST	Male TASTPM K/BxN ST	Female TASTPM Control ST	Female TASTPM K/BxN ST
	0	0	0	0	0	8	0	3	0	10	0	9	0	5	0	3	0	3	0	4	0	0	0	0	0	0	0	0	0	0	0	0
	0	0	0	0	0	7	0	7	0	12	0	10	0	7	0	6	0	5	0	5	0	0	0	0	0	0	0	0	0	0	0	0
	0	0	0	0	0	4	0	0	0	9	0	9	0	5	0	2	0	5	0	4	0	0	0	0	0	0	0	0	0	0	0	0
	0	0	0	0	0	5	0	5	0	9	0	12	0	5	0	2	0	3	0	1	0	0	0	0	0	0	0	0	0	0	0	0
	0	0	0	0	0	8	0	7	0	11	0	9	0	6	0	1	0	6	0	0	0	0	0	0	0	0	0	0	0	0	0	0
	0	0	0	0	0	5	0	5	0	7	0	9	0	6	0	6	0	5	0	4	0	0	0	0	0	0	0	0	0	0	0	0
	0	0	0	0	0	7	0	8	0	12	0	11	0	8	0	7	0	5	0	5	0	0	0	0	0	0	0	0	0	0	0	0
	0	0	0	0	0	8	0	1	0	12	0	11	0	4	0	7	0	2	0	6	0	0	0	0	0	0	0	0	0	0	0	0
Mean	0	0	0	0	0	6.5	0	4.5	0	10.25	0	10	0	5.75	0	4.25	0	4.25	0	3.625	0	0	0	0	0	0	0	0	0	0	0	0
Standard Deviation	0	0	0	0	0	1.60357	0	2.9277	0	1.83225	0	1.19523	0	1.28174	0	2.49285	0	1.38873	0	2.06588	0	0	0	0	0	0	0	0	0	0	0	0
Standard Error	0	0	0	0	0	0.566947	0	1.0351	0	0.647798	0	0.422577	0	0.453163	0	0.881354	0	0.49099	0	0.730399	0	0	0	0	0	0	0	0	0	0	0	0
Sup Fig1d	50% PWT (g)
	Day 0				Day 2				Day 5				Day 10				Day 15				Day 20				Day 25				Day 30
	Male TASTPM Control ST	Male TASTPM K/BxN ST	Female TASTPM Control ST	Female TASTPM K/BxN ST	Male TASTPM Control ST	Male TASTPM K/BxN ST	Female TASTPM Control ST	Female TASTPM K/BxN ST	Male TASTPM Control ST	Male TASTPM K/BxN ST	Female TASTPM Control ST	Female TASTPM K/BxN ST	Male TASTPM Control ST	Male TASTPM K/BxN ST	Female TASTPM Control ST	Female TASTPM K/BxN ST	Male TASTPM Control ST	Male TASTPM K/BxN ST	Female TASTPM Control ST	Female TASTPM K/BxN ST	Male TASTPM Control ST	Male TASTPM K/BxN ST	Female TASTPM Control ST	Female TASTPM K/BxN ST	Male TASTPM Control ST	Male TASTPM K/BxN ST	Female TASTPM Control ST	Female TASTPM K/BxN ST	Male TASTPM Control ST	Male TASTPM K/BxN ST	Female TASTPM Control ST	Female TASTPM K/BxN ST
	1	0.727199	1	1	0.369385	0.611468	0.755394	0.786529	0.773841	0.271811	1	0.224951	1	0.132065	0.887723	0.364152	0.975881	0.318962	0.427459	0.365698	0.771216	0.48232	0.56928	0.176583	0.630935	0.975881	1	0.630935	0.677577	0.723674	0.298257	0.953359
	0.953359	1	0.953359	0.595327	0.63226	0.54722	0.840845	0.953359	0.802036	0.564117	0.755394	0.253092	0.760881	0.809051	0.594051	0.147908	1	0.906718	1	1	1	0.525191	0.669422	0.734584	0.41875	0.723066	0.802036	0.41875	1	0.28042	0.975881	0.232996
	0.828901	1	0.550551	1	0.769489	0.245056	0.815967	0.128233	0.975881	0.085257	0.887723	0.17465	0.63226	0.501047	0.775447	0.66634	0.802036	0.387361	0.580964	0.319024	0.921031	0.296008	1	0.642972	0.81613	0.815967	0.576833	0.321272	0.677577	0.509864	1	0.326532
	0.476964	0.953359	0.661188	1	0.777916	0.0818046	1	0.0471871	0.786529	0.140169	0.754494	0.11328	0.953359	0.0851225	0.688859	0.521561	0.714239	0.415658	0.556191	0.736998	0.747794	0.429333	0.560855	0.536619	0.953359	0.450244	0.660834	0.13472	1	0.0808731	0.887723	0.108457
	0.861229	1	0.802036	0.754494	0.78941	0.175923	0.921031	0.0472602	0.921031	0.130806	0.773841	0.184457	0.55607	0.346979	0.574976	0.261365	0.618003	0.328594	0.622428	0.158224	1	0.349944	1	0.368663	0.62886	0.296421	1	0.408934	0.769489	0.642469	0.660834	0.444887
	0.47852	0.953359	0.681539	0.953359	1	0.115041	0.737161	0.038963	0.975881	0.213796	1	0.614193	0.632097	0.487549	0.773841	0.298566	0.772671	0.205089	0.991489	0.463953	0.505077	0.31522	0.824659	0.0819083	0.631934	0.340212	0.802036	0.276168	0.953359	0.514768	0.906718	0.415594
	0.921031	0.685321	0.841008	0.953359	0.932748	0.0471871	1	0.471181	0.727199	0.653618	0.547681	0.408879	0.637423	0.46295	0.773841	0.385406	1	0.117007	0.826913	0.481631	0.420586	0.0651722	0.798718	0.415658	0.953359	0.34695	0.791848	0.54722	0.453553	0.575909	0.373266	0.661564
	0.83317	0.921031	0.87439	0.703691	0.921031	0.474291	1	0.0440409	0.549829	0.0683798	0.521634	0.631934	0.953359	0.497901	0.747794	0.62886	0.841008	0.594108	1	0.542922	0.30886	0.711786	0.953359	0.626967	1	0.0758937	0.563982	1	0.589971	0.274845	0.769326	0.521561
Mean	0.794147	0.905034	0.795509	0.870029	0.77403	0.287249	0.8838	0.314594	0.814028	0.265994	0.780096	0.325679	0.765681	0.415333	0.727066	0.40927	0.84048	0.409187	0.75068	0.508556	0.709321	0.396872	0.797037	0.447994	0.754166	0.503079	0.774696	0.46725	0.765191	0.450353	0.734001	0.458119
Standard Deviation	0.203989	0.126424	0.154043	0.160821	0.200703	0.224039	0.111054	0.374574	0.143277	0.222875	0.181432	0.202568	0.177847	0.230097	0.103676	0.182036	0.141792	0.246087	0.231662	0.260949	0.268481	0.190135	0.181868	0.231473	0.207695	0.304425	0.168958	0.264889	0.203143	0.217539	0.269742	0.262657
Standard Error	0.0721208	0.0446976	0.0544623	0.0568587	0.0709592	0.0792097	0.0392635	0.132432	0.050656	0.0787982	0.0641459	0.0716187	0.0628784	0.0813516	0.036655	0.0643596	0.0501312	0.0870049	0.081905	0.0922595	0.0949222	0.0672229	0.0642999	0.081838	0.0734314	0.107631	0.0597357	0.0936522	0.0718218	0.0769118	0.0953684	0.0928631
	cFOS data at day 30 are missing
Sup Fig1f	c-Fos /area (arbitray units) Day 30
	WT Control ST	WT K/BxN ST	TASTPM Control ST	TASTPM K/BxN ST
	6	11	5	6
	8.5	7	3.5	6.5
	6	7.5	4.5	7.5
		9
Mean	6.83333	8.625	4.33333	6.66667
Standard Deviation	1.44338	1.79699	0.763763	0.763763
Standard Error	0.833333	0.898494	0.440959	0.440959

[truncated: 8 more sheets: Supplementary Figure 2, Supplementary Figure 4, Supplementary Figure 5, Supplementary Figure 6, Supplementary Figure 7, Supplementary Figure 8, Supplementary Figure 9, Supplementary Figure 10]
